# Supplementary material for: Crystal structure of (1S,2R)-2-hy­droxy-1,2-di­phenyl­ethan-1-aminium (S)-2-aza­niumyl­butane­dioate monohydrate
Source: Acta Crystallogr E Crystallogr Commun. 2017 Nov 3;73(Pt 12):1827–30. doi: 10.1107/S2056989017015729 (PMC5730233; doi:10.1107/S2056989017015729)
Supplement: Supplementary file 1 [file e-73-01827-sup1.cif]

##############################################################################
#                                                                            #
# This CIF contains the data in a paper accepted for publication in          #
# Acta Crystallographica Section E. It conforms to the requirements of       #
# Notes for Authors for Acta Crystallographica Section E, and has been       #
# peer reviewed under the auspices of the IUCr Commission on Journals.       #
#                                                                            #
# Full details of the Crystallographic Information File format               #
# are given in the paper "The Crystallographic Information File (CIF):       #
# a New Standard Archive File for Crystallography" by S. R. Hall, F. H.      #
# Allen and I. D. Brown [Acta Cryst. (1991), A47, 655-685].                  #
#                                                                            #
# The current version of the core CIF dictionary is obtainable from          #
# ftp://ftp.iucr.org/pub/cif_core.dic.                                       #
#                                                                            #
# Software is freely available for graphical display of the structure(s)     #
# in this CIF. For information consult the CIF software page                 #
# http://www.iucr.org/resources/cif/software.                                #
#                                                                            #
# This file may be used for bona fide research purposes within the           #
# scientific community so long as proper attribution is given to the journal # 
# article from which it was obtained.                                        #
#                                                                            #
##############################################################################
data_global
_audit_creation_method     'WinGX routine CIF_UPDATE'
_audit_conform_dict_name     cif_core.dic
_audit_conform_dict_version     2.4.3
_journal_data_validation_number     ?
_journal_date_recd_electronic     2017-10-17
_journal_date_accepted     2017-10-29
_journal_name_full     'Acta Crystallographica, Section E'
_journal_year     2017
_journal_volume     73
_journal_issue     12
_journal_page_first     1827
_journal_page_last     1830
_journal_paper_category     GO
_journal_paper_doi     10.1107/S2056989017015729
_journal_coeditor_code     SU5398
_publ_contact_author_name     'Dr. Isao Fujii'
_publ_contact_author_address
;
School of Science
Tokai University
4-1-1 Kitakaname
Hiratuka
Kanagawa 259-1292
Japan
;
_publ_contact_author_email     'fujii@wing.ncc.u-tokai.ac.jp'
_publ_contact_author_fax     '+81-463-58-9543'
_publ_contact_author_phone     '+81-463-58-1211 ex.3724'
_publ_section_title
;
Crystal structure of (1<i>S</i>,2<i>R</i>)-2-hydroxy-1,2-diphenylethan-1-aminium
(<i>S</i>)-2-azaniumylbutanedioate monohydrate
;
_publ_section_title_footnote     .
loop_
    _publ_author_name
    _publ_author_footnote
    _publ_author_address
    'Fujii, Isao' .
;
School of Science
Tokai University
4-1-1 Kitakaname
Hiratuka
Kanagawa 259-1292
Japan
;
_publ_section_synopsis
;
The title diastereomeric salt, formed between 2-amino-1,2-diphenylethanol (ADE)
and aspartic acid (ASP), crystallizes as a monohydrate. In the crystal, the
ASP anions are linked <i>via</i> N---H...O hydrogen bonds to form a 2~1~ helix
along the <i>b</i>-axis direction.
;
data_I
_audit_creation_method     'WinGX routine CIF_UPDATE'
_audit_conform_dict_name     cif_core.dic
_audit_conform_dict_version     2.4.3
_chemical_name_systematic
;
(1<i>S</i>,2<i>R</i>)-2-Hydroxy-1,2-diphenylethan-1-aminium
(<i>S</i>)-2-azaniumylbutanedioate monohydrate
;
_chemical_name_common
     '(1S,2R)-(+)-2-Amino-1,2-diphenylethanol, L-(S)-Aspartic acid, monohydrate'
_chemical_formula_moiety     'C14 H16 N O +, C4 H6 N O4 -, H2 O'
_chemical_formula_sum     'C18 H24 N2 O6'
_chemical_formula_structural     ?
_chemical_formula_iupac     'C14 H16 N O +, C4 H6 N O4 -, H2 O'
_chemical_formula_weight     364.39
_chemical_melting_point     ?
_symmetry_cell_setting     monoclinic
_symmetry_space_group_name_H-M     'P 21'
_symmetry_space_group_name_Hall     'P 2yb'
loop_
    _symmetry_equiv_pos_as_xyz
    'x, y, z'
    '-x, y+1/2, -z'
_cell_length_a     18.310(8)
_cell_length_b     5.2661(10)
_cell_length_c     9.2792(10)
_cell_angle_alpha     90
_cell_angle_beta     96.070(4)
_cell_angle_gamma     90
_cell_volume     889.7(4)
_cell_formula_units_Z     2
_cell_measurement_reflns_used     25
_cell_measurement_theta_min     28.23
_cell_measurement_theta_max     34.63
_cell_measurement_temperature     297(2)
_exptl_crystal_description     rod
_exptl_crystal_colour     colorless
_exptl_crystal_size_max     0.4
_exptl_crystal_size_mid     0.2
_exptl_crystal_size_min     0.2
_exptl_crystal_density_diffrn     1.36
_exptl_crystal_density_method     'not measured'
_exptl_crystal_F_000     388
_exptl_absorpt_coefficient_mu     0.855
_exptl_absorpt_correction_type     psi-scan
_exptl_absorpt_process_details
;
(North <i>et al.</i>,  1968)
;
_exptl_absorpt_correction_T_min     0.74
_exptl_absorpt_correction_T_max     0.86
_diffrn_ambient_temperature     297(2)
_diffrn_radiation_type     CuK\a
_diffrn_radiation_wavelength     1.54178
_diffrn_radiation_monochromator     graphite
_diffrn_measurement_device_type     'Enraf--Nonius CAD-4'
_diffrn_measurement_device     '\k-geometry diffractometer'
_diffrn_measurement_method     'non-profiled \w/2\t scans'
_diffrn_reflns_number     2114
_diffrn_reflns_av_R_equivalents     0.0202
_diffrn_reflns_theta_min     2.427
_diffrn_reflns_theta_max     74.878
_diffrn_reflns_theta_full     67.679
_diffrn_measured_fraction_theta_max     1
_diffrn_measured_fraction_theta_full     1
_diffrn_reflns_limit_h_min     0
_diffrn_reflns_limit_h_max     22
_diffrn_reflns_limit_k_min     0
_diffrn_reflns_limit_k_max     6
_diffrn_reflns_limit_l_min     -11
_diffrn_reflns_limit_l_max     11
_diffrn_standards_number     3
_diffrn_standards_interval_time     60
_diffrn_standards_decay_%     5
loop_
    _diffrn_standard_refln_index_h
    _diffrn_standard_refln_index_k
    _diffrn_standard_refln_index_l
    7 0 -6
    8 3 -2
    0 3 4
_reflns_number_total     2051
_reflns_number_gt     1907
_reflns_threshold_expression     'I > 2\s(I)'
_refine_ls_structure_factor_coef     Fsqd
_refine_ls_matrix_type     full
_refine_ls_R_factor_all     0.0316
_refine_ls_R_factor_gt     0.0282
_refine_ls_wR_factor_gt     0.0759
_refine_ls_wR_factor_ref     0.0788
_refine_ls_goodness_of_fit_ref     1.059
_refine_ls_restrained_S_all     1.059
_refine_ls_number_reflns     2051
_refine_ls_number_parameters     272
_refine_ls_number_restraints     1
_refine_ls_number_constraints     0
_refine_ls_hydrogen_treatment     mixed
_refine_ls_weighting_scheme     calc
_refine_ls_weighting_details
              'w=1/[\s^2^(Fo^2^)+(0.0517P)^2^+0.0743P] where P=(Fo^2^+2Fc^2^)/3'
_atom_sites_solution_hydrogens     mixed
_atom_sites_solution_primary     direct
_atom_sites_solution_secondary     difmap
_refine_ls_shift/su_max     0
_refine_ls_shift/su_mean     0
_refine_diff_density_max     0.173
_refine_diff_density_min     -0.133
_refine_ls_extinction_method
;
(SHELXL2017; Sheldrick, 2015)
;
_refine_ls_extinction_coef     0.0104(12)
_refine_ls_extinction_expression
                                    Fc^*^=kFc[1+0.001xFc^2^\l^3^/sin(2\q)]^-1/4^
_refine_ls_abs_structure_details
;
No quotients, so Flack (1983) parameter determined by classical
intensity fit
;
_refine_ls_abs_structure_Flack     0.1(2)
loop_
    _atom_type_symbol
    _atom_type_description
    _atom_type_scat_dispersion_real
    _atom_type_scat_dispersion_imag
    _atom_type_scat_source
    C C 0.0181 0.0091 ' International Tables Vol C Tables 4.2.6.8 and 6.1.1.4'
    H H 0.0000 0.0000 ' International Tables Vol C Tables 4.2.6.8 and 6.1.1.4'
    N N 0.0311 0.0180 ' International Tables Vol C Tables 4.2.6.8 and 6.1.1.4'
    O O 0.0492 0.0322 ' International Tables Vol C Tables 4.2.6.8 and 6.1.1.4'
_computing_data_collection
;
CAD4 (Enraf--Nonius, 1994)
;
_computing_cell_refinement
;
CAD4 (Enraf--Nonius, 1994)
;
_computing_data_reduction
;
XCAD4 (Harms & Wocadlo, 1995)
;
_computing_structure_solution
;
SHELXS86 (Sheldrick, 2008)
;
_computing_structure_refinement
;
SHELXL2017 (Sheldrick, 2015)
;
_computing_molecular_graphics
;
ORTEP-3 for windows (Farrugia, 2012) and Mercury (Macrae <i>et al.</i>,
2008)
;
_computing_publication_material
;
<i>PLATON</i> (Spek, 2009), <i>WinGX</i> (Farrugia, 2012) and
<i>publCIF</i>
(Westrip, 2010)
;
loop_
    _atom_site_type_symbol
    _atom_site_label
    _atom_site_fract_x
    _atom_site_fract_y
    _atom_site_fract_z
    _atom_site_U_iso_or_equiv
    _atom_site_adp_type
    _atom_site_calc_flag
    _atom_site_occupancy
    _atom_site_disorder_assembly
    _atom_site_disorder_group
    C C1B 0.86265(9) 0.1336(4) 0.25943(17) 0.0285(3) Uani d 1 . .
    C C2B 0.87228(9) 0.3556(4) 0.15574(17) 0.0281(3) Uani d 1 . .
    H H2B 0.834662 0.481729 0.171984 0.034 Uiso calc 1 . .
    C C3B 0.86125(10) 0.2862(4) -0.00305(18) 0.0331(4) Uani d 1 . .
    H H3B1 0.872821 0.433561 -0.059083 0.040 Uiso calc 1 . .
    H H3B2 0.809703 0.247484 -0.028525 0.040 Uiso calc 1 . .
    C C4B 0.90650(9) 0.0630(4) -0.04800(18) 0.0309(4) Uani d 1 . .
    N N1B 0.94481(9) 0.4807(4) 0.19193(17) 0.0344(3) Uani d 1 . .
    O O1B 0.90523(7) 0.1301(3) 0.37604(13) 0.0363(3) Uani d 1 . .
    O O2B 0.81052(7) -0.0126(3) 0.22709(14) 0.0410(3) Uani d 1 . .
    O O3B 0.94788(7) -0.0504(3) 0.04607(14) 0.0378(3) Uani d 1 . .
    O O4B 0.89947(7) 0.0126(3) -0.18182(14) 0.0437(4) Uani d 1 . .
    H H1B1 0.9480(15) 0.620(7) 0.134(3) 0.064(8) Uiso d 1 . .
    H H1B2 0.9537(12) 0.517(5) 0.294(3) 0.044(6) Uiso d 1 . .
    H H1B3 0.9841(16) 0.405(7) 0.168(3) 0.069(9) Uiso d 1 . .
    C C1A 0.73892(10) 0.5069(4) 0.44043(19) 0.0329(4) Uani d 1 . .
    H H1A 0.768063 0.436672 0.367158 0.039 Uiso calc 1 . .
    C C2A 0.75763(9) 0.3549(4) 0.58118(18) 0.0326(4) Uani d 1 . .
    H H2A 0.741273 0.179814 0.561992 0.039 Uiso calc 1 . .
    C C3A 0.65856(10) 0.4782(4) 0.38426(18) 0.0343(4) Uani d 1 . .
    C C4A 0.63715(12) 0.2766(5) 0.2934(2) 0.0458(5) Uani d 1 . .
    H H4A 0.672227 0.164185 0.265603 0.055 Uiso calc 1 . .
    C C5A 0.56362(13) 0.2416(5) 0.2438(3) 0.0547(6) Uani d 1 . .
    H H5A 0.549539 0.104493 0.184080 0.066 Uiso calc 1 . .
    C C6A 0.51174(12) 0.4086(5) 0.2827(3) 0.0562(6) Uani d 1 . .
    H H6A 0.462589 0.385662 0.248470 0.067 Uiso calc 1 . .
    C C7A 0.53231(12) 0.6099(6) 0.3721(3) 0.0578(6) Uani d 1 . .
    H H7A 0.497042 0.722986 0.398421 0.069 Uiso calc 1 . .
    C C8A 0.60593(11) 0.6449(5) 0.4233(2) 0.0450(5) Uani d 1 . .
    H H8A 0.619641 0.781071 0.484053 0.054 Uiso calc 1 . .
    C C9A 0.72103(9) 0.4489(4) 0.70990(17) 0.0300(4) Uani d 1 . .
    C C10A 0.66288(10) 0.3106(4) 0.7532(2) 0.0403(4) Uani d 1 . .
    H H10A 0.646344 0.166838 0.701394 0.048 Uiso calc 1 . .
    C C11A 0.62902(13) 0.3850(6) 0.8737(2) 0.0551(6) Uani d 1 . .
    H H11A 0.589386 0.292688 0.900760 0.066 Uiso calc 1 . .
    C C12A 0.65359(13) 0.5929(6) 0.9524(2) 0.0541(6) Uani d 1 . .
    H H12A 0.631510 0.639855 1.034136 0.065 Uiso calc 1 . .
    C C13A 0.71124(14) 0.7326(5) 0.9101(2) 0.0503(5) Uani d 1 . .
    H H13A 0.728153 0.873940 0.963729 0.060 Uiso calc 1 . .
    C C14A 0.74423(11) 0.6637(4) 0.7880(2) 0.0397(4) Uani d 1 . .
    H H14A 0.782096 0.762143 0.758481 0.048 Uiso calc 1 . .
    N N1A 0.83958(9) 0.3495(5) 0.6135(2) 0.0445(4) Uani d 1 . .
    O O1A 0.76176(8) 0.7615(3) 0.46671(15) 0.0392(3) Uani d 1 . .
    H H1A1 0.8579(18) 0.240(8) 0.709(3) 0.087(11) Uiso d 1 . .
    H H1A2 0.8600(15) 0.288(7) 0.530(3) 0.067(9) Uiso d 1 . .
    H H1A3 0.8561(15) 0.501(7) 0.638(3) 0.053(8) Uiso d 1 . .
    H H1O1 0.7784(15) 0.818(7) 0.387(3) 0.062(8) Uiso d 1 . .
    O O1C 0.94824(9) 0.6688(3) 0.49070(19) 0.0476(4) Uani d 1 . .
    H H1OB 0.9297(17) 0.820(9) 0.453(3) 0.077(10) Uiso d 1 . .
    H H1OA 0.991(2) 0.707(9) 0.543(4) 0.090(11) Uiso d 1 . .
loop_
    _atom_site_aniso_label
    _atom_site_aniso_U_11
    _atom_site_aniso_U_22
    _atom_site_aniso_U_33
    _atom_site_aniso_U_12
    _atom_site_aniso_U_13
    _atom_site_aniso_U_23
    C1B 0.0317(7) 0.0269(8) 0.0277(7) -0.0005(7) 0.0073(6) 0.0007(7)
    C2B 0.0292(7) 0.0260(8) 0.0297(7) 0.0032(7) 0.0054(6) 0.0030(7)
    C3B 0.0374(8) 0.0338(10) 0.0280(7) 0.0067(8) 0.0025(6) 0.0061(7)
    C4B 0.0312(7) 0.0305(9) 0.0318(7) -0.0023(7) 0.0075(6) 0.0018(7)
    N1B 0.0367(8) 0.0300(8) 0.0367(8) -0.0035(7) 0.0050(6) 0.0064(7)
    O1B 0.0440(7) 0.0328(7) 0.0312(6) -0.0031(6) -0.0005(5) 0.0062(6)
    O2B 0.0437(7) 0.0411(8) 0.0387(6) -0.0143(7) 0.0061(5) 0.0035(6)
    O3B 0.0425(7) 0.0308(7) 0.0406(7) 0.0073(6) 0.0068(5) 0.0072(6)
    O4B 0.0458(7) 0.0528(10) 0.0328(6) 0.0030(7) 0.0054(5) -0.0066(6)
    C1A 0.0359(9) 0.0326(10) 0.0310(8) 0.0018(8) 0.0077(6) 0.0030(8)
    C2A 0.0317(8) 0.0334(9) 0.0330(8) 0.0023(8) 0.0041(6) 0.0039(8)
    C3A 0.0389(9) 0.0338(9) 0.0300(7) 0.0022(8) 0.0028(6) 0.0045(8)
    C4A 0.0485(11) 0.0399(12) 0.0479(11) 0.0043(10) 0.0003(8) -0.0053(10)
    C5A 0.0568(12) 0.0483(13) 0.0561(12) -0.0057(12) -0.0075(10) -0.0066(11)
    C6A 0.0409(11) 0.0594(17) 0.0655(14) -0.0038(11) -0.0074(10) 0.0067(12)
    C7A 0.0395(10) 0.0593(15) 0.0733(15) 0.0108(12) -0.0004(10) -0.0058(13)
    C8A 0.0412(10) 0.0426(11) 0.0506(11) 0.0057(10) 0.0015(8) -0.0067(10)
    C9A 0.0299(8) 0.0297(9) 0.0298(8) 0.0018(7) 0.0013(6) 0.0039(7)
    C10A 0.0378(9) 0.0414(11) 0.0427(10) -0.0083(9) 0.0083(7) -0.0013(9)
    C11A 0.0513(12) 0.0670(17) 0.0506(12) -0.0069(12) 0.0213(9) 0.0014(12)
    C12A 0.0658(13) 0.0590(16) 0.0399(10) 0.0156(13) 0.0171(9) -0.0001(11)
    C13A 0.0746(14) 0.0369(11) 0.0380(10) 0.0047(11) -0.0003(9) -0.0051(9)
    C14A 0.0471(10) 0.0332(10) 0.0382(9) -0.0060(9) 0.0016(7) 0.0010(9)
    N1A 0.0338(8) 0.0613(13) 0.0392(9) 0.0097(9) 0.0076(6) 0.0119(9)
    O1A 0.0455(7) 0.0349(7) 0.0378(7) -0.0054(6) 0.0065(5) 0.0053(6)
    O1C 0.0472(8) 0.0297(8) 0.0625(9) -0.0008(6) -0.0098(7) -0.0011(7)
_geom_special_details
;
 All esds (except the esd in the dihedral angle between two l.s. planes)
 are estimated using the full covariance matrix.  The cell esds are taken
 into account individually in the estimation of esds in distances, angles
 and torsion angles; correlations between esds in cell parameters are only
 used when they are defined by crystal symmetry.  An approximate (isotropic)
 treatment of cell esds is used for estimating esds involving l.s. planes.
;
loop_
    _geom_bond_atom_site_label_1
    _geom_bond_atom_site_label_2
    _geom_bond_site_symmetry_2
    _geom_bond_distance
    _geom_bond_publ_flag
    C1B O2B . 1.239(2) n
    C1B O1B . 1.265(2) n
    C1B C2B . 1.536(2) ?
    C2B N1B . 1.488(2) n
    C2B C3B . 1.511(2) ?
    C2B H2B . 0.9800 ?
    C3B C4B . 1.522(3) ?
    C3B H3B1 . 0.9700 ?
    C3B H3B2 . 0.9700 ?
    C4B O3B . 1.246(2) n
    C4B O4B . 1.263(2) n
    N1B H1B1 . 0.92(4) ?
    N1B H1B2 . 0.96(2) ?
    N1B H1B3 . 0.87(3) ?
    C1A O1A . 1.418(2) n
    C1A C3A . 1.516(3) ?
    C1A C2A . 1.539(2) ?
    C1A H1A . 0.9800 ?
    C2A N1A . 1.499(2) n
    C2A C9A . 1.513(2) ?
    C2A H2A . 0.9800 ?
    C3A C8A . 1.380(3) ?
    C3A C4A . 1.386(3) ?
    C4A C5A . 1.388(3) ?
    C4A H4A . 0.9300 ?
    C5A C6A . 1.370(4) ?
    C5A H5A . 0.9300 ?
    C6A C7A . 1.374(4) ?
    C6A H6A . 0.9300 ?
    C7A C8A . 1.393(3) ?
    C7A H7A . 0.9300 ?
    C8A H8A . 0.9300 ?
    C9A C10A . 1.384(3) ?
    C9A C14A . 1.386(3) ?
    C10A C11A . 1.391(3) ?
    C10A H10A . 0.9300 ?
    C11A C12A . 1.365(4) ?
    C11A H11A . 0.9300 ?
    C12A C13A . 1.377(4) ?
    C12A H12A . 0.9300 ?
    C13A C14A . 1.387(3) ?
    C13A H13A . 0.9300 ?
    C14A H14A . 0.9300 ?
    N1A H1A1 . 1.08(4) ?
    N1A H1A2 . 0.95(3) ?
    N1A H1A3 . 0.87(4) ?
    O1A H1O1 . 0.88(3) ?
    O1C H1OB . 0.92(4) ?
    O1C H1OA . 0.90(4) ?
loop_
    _geom_angle_atom_site_label_1
    _geom_angle_atom_site_label_2
    _geom_angle_atom_site_label_3
    _geom_angle_site_symmetry_1
    _geom_angle_site_symmetry_3
    _geom_angle
    _geom_angle_publ_flag
    O2B C1B O1B . . 125.99(17) n
    O2B C1B C2B . . 117.27(14) n
    O1B C1B C2B . . 116.47(15) n
    N1B C2B C3B . . 110.56(14) n
    N1B C2B C1B . . 110.74(13) n
    C3B C2B C1B . . 114.48(15) ?
    N1B C2B H2B . . 106.9 ?
    C3B C2B H2B . . 106.9 ?
    C1B C2B H2B . . 106.9 ?
    C2B C3B C4B . . 115.70(14) ?
    C2B C3B H3B1 . . 108.4 ?
    C4B C3B H3B1 . . 108.4 ?
    C2B C3B H3B2 . . 108.4 ?
    C4B C3B H3B2 . . 108.4 ?
    H3B1 C3B H3B2 . . 107.4 ?
    O3B C4B O4B . . 125.39(18) n
    O3B C4B C3B . . 119.12(15) n
    O4B C4B C3B . . 115.47(16) n
    C2B N1B H1B1 . . 109.3(17) ?
    C2B N1B H1B2 . . 111.4(14) ?
    H1B1 N1B H1B2 . . 114(3) ?
    C2B N1B H1B3 . . 119(2) ?
    H1B1 N1B H1B3 . . 96(3) ?
    H1B2 N1B H1B3 . . 107(2) ?
    O1A C1A C3A . . 114.28(16) n
    O1A C1A C2A . . 108.10(15) n
    C3A C1A C2A . . 111.15(14) ?
    O1A C1A H1A . . 107.7 ?
    C3A C1A H1A . . 107.7 ?
    C2A C1A H1A . . 107.7 ?
    N1A C2A C9A . . 111.47(15) n
    N1A C2A C1A . . 107.92(15) n
    C9A C2A C1A . . 114.98(16) ?
    N1A C2A H2A . . 107.4 ?
    C9A C2A H2A . . 107.4 ?
    C1A C2A H2A . . 107.4 ?
    C8A C3A C4A . . 119.11(18) ?
    C8A C3A C1A . . 121.73(18) ?
    C4A C3A C1A . . 119.16(18) ?
    C3A C4A C5A . . 120.4(2) ?
    C3A C4A H4A . . 119.8 ?
    C5A C4A H4A . . 119.8 ?
    C6A C5A C4A . . 120.2(2) ?
    C6A C5A H5A . . 119.9 ?
    C4A C5A H5A . . 119.9 ?
    C5A C6A C7A . . 120.0(2) ?
    C5A C6A H6A . . 120.0 ?
    C7A C6A H6A . . 120.0 ?
    C6A C7A C8A . . 120.1(2) ?
    C6A C7A H7A . . 119.9 ?
    C8A C7A H7A . . 119.9 ?
    C3A C8A C7A . . 120.2(2) ?
    C3A C8A H8A . . 119.9 ?
    C7A C8A H8A . . 119.9 ?
    C10A C9A C14A . . 118.70(17) ?
    C10A C9A C2A . . 118.39(18) ?
    C14A C9A C2A . . 122.89(16) ?
    C9A C10A C11A . . 120.5(2) ?
    C9A C10A H10A . . 119.8 ?
    C11A C10A H10A . . 119.8 ?
    C12A C11A C10A . . 120.4(2) ?
    C12A C11A H11A . . 119.8 ?
    C10A C11A H11A . . 119.8 ?
    C11A C12A C13A . . 119.7(2) ?
    C11A C12A H12A . . 120.2 ?
    C13A C12A H12A . . 120.2 ?
    C12A C13A C14A . . 120.4(2) ?
    C12A C13A H13A . . 119.8 ?
    C14A C13A H13A . . 119.8 ?
    C9A C14A C13A . . 120.3(2) ?
    C9A C14A H14A . . 119.8 ?
    C13A C14A H14A . . 119.8 ?
    C2A N1A H1A1 . . 113.1(18) ?
    C2A N1A H1A2 . . 108.5(16) ?
    H1A1 N1A H1A2 . . 111(3) ?
    C2A N1A H1A3 . . 110.3(18) ?
    H1A1 N1A H1A3 . . 102(3) ?
    H1A2 N1A H1A3 . . 112(3) ?
    C1A O1A H1O1 . . 107(2) ?
    H1OB O1C H1OA . . 106(4) ?
loop_
    _geom_torsion_atom_site_label_1
    _geom_torsion_atom_site_label_2
    _geom_torsion_atom_site_label_3
    _geom_torsion_atom_site_label_4
    _geom_torsion_site_symmetry_1
    _geom_torsion_site_symmetry_2
    _geom_torsion_site_symmetry_3
    _geom_torsion_site_symmetry_4
    _geom_torsion
    _geom_torsion_publ_flag
    O1A C1A C2A N1A . . . . -65.0(2) y
    O1A C1A C2A C9A . . . . 60.14(19) no
    C3A C1A C2A N1A . . . . 168.86(17) no
    C3A C1A C2A C9A . . . . -66.1(2) y
    O1A C1A C3A C4A . . . . 149.76(18) no
    O1A C1A C3A C8A . . . . -31.4(2) no
    C2A C1A C3A C4A . . . . -87.6(2) no
    C2A C1A C3A C8A . . . . 91.3(2) no
    N1A C2A C9A C10A . . . . -131.49(19) no
    N1A C2A C9A C14A . . . . 47.0(3) no
    C1A C2A C9A C10A . . . . 105.3(2) no
    C1A C2A C9A C14A . . . . -76.2(2) no
    C1A C3A C4A C5A . . . . 178.1(2) no
    C8A C3A C4A C5A . . . . -0.7(3) no
    C1A C3A C8A C7A . . . . -178.7(2) no
    C4A C3A C8A C7A . . . . 0.2(3) no
    C3A C4A C5A C6A . . . . 1.0(4) no
    C4A C5A C6A C7A . . . . -0.6(4) no
    C5A C6A C7A C8A . . . . 0.1(4) no
    C6A C7A C8A C3A . . . . 0.2(4) no
    C2A C9A C10A C11A . . . . 177.95(19) no
    C14A C9A C10A C11A . . . . -0.6(3) no
    C2A C9A C14A C13A . . . . -176.29(19) no
    C10A C9A C14A C13A . . . . 2.2(3) no
    C9A C10A C11A C12A . . . . -1.2(3) no
    C10A C11A C12A C13A . . . . 1.4(4) no
    C11A C12A C13A C14A . . . . 0.2(4) no
    C12A C13A C14A C9A . . . . -2.0(3) no
    O1B C1B C2B N1B . . . . 17.4(2) y
    O1B C1B C2B C3B . . . . 143.24(16) no
    O2B C1B C2B N1B . . . . -168.28(16) no
    O2B C1B C2B C3B . . . . -42.5(2) no
    N1B C2B C3B C4B . . . . 73.0(2) y
    C1B C2B C3B C4B . . . . -53.0(2) y
    C2B C3B C4B O3B . . . . 1.4(3) y
    C2B C3B C4B O4B . . . . -177.08(16) no
loop_
    _geom_hbond_atom_site_label_D
    _geom_hbond_atom_site_label_H
    _geom_hbond_atom_site_label_A
    _geom_hbond_site_symmetry_A
    _geom_hbond_distance_DH
    _geom_hbond_distance_HA
    _geom_hbond_distance_DA
    _geom_hbond_angle_DHA
    _geom_hbond_publ_flag
    N1B H1B1 O3B 1_565 0.92(4) 1.92(4) 2.819(2) 168(3) yes
    N1B H1B3 O3B 2_755 0.87(3) 2.46(3) 3.112(2) 132(3) yes
    N1B H1B3 O4B 2_755 0.87(3) 2.20(3) 2.868(2) 134(3) yes
    O1A H1O1 O2B 1_565 0.88(3) 1.88(3) 2.752(2) 171(3) yes
    N1A H1A1 O4B 1_556 1.08(4) 1.70(4) 2.742(3) 162(3) yes
    N1A H1A2 O1B . 0.95(3) 1.92(3) 2.862(2) 173(3) yes
    O1C H1OB O1B 1_565 0.92(4) 1.82(4) 2.734(2) 173(3) yes
    O1C H1OA O1B 2_756 0.90(4) 2.01(4) 2.840(2) 153(4) yes
    N1A H1A3 O1C . 0.87(4) 2.45(3) 2.926(3) 115(2) yes
    N1B H1B2 O1C . 0.96(2) 2.01(3) 2.938(2) 163(2) yes
    C2A H2A O1A 1_545 0.98 2.42 3.304(3) 150 yes
    C14A H14A O4B 1_566 0.93 2.53 3.371(3) 150 yes
    C3B H3B2 CgB 1_556 0.97 2.87 3.6127(16) 134 yes
_iucr_refine_instructions_details
;
TITL cad4 in P 21
    shelx.res
    created by SHELXL-2017/1 at 15:17:43 on 04-Oct-2017
CELL  1.54178  18.3103   5.2661   9.2792   90.000   96.070   90.000
ZERR     2.00   0.0080   0.0010   0.0010    0.000    0.004    0.000
LATT  -1
SYMM  - X, 1/2 + Y, - Z
SFAC  C    H    N    O
UNIT  36 48 4 12
MERG   2
FMAP   2
PLAN   20
SIZE     0.200   0.200   0.400
ACTA
BOND   $H
HTAB
L.S.  20
TEMP    24.00
WGHT    0.051700    0.074300
EXTI    0.010359
FVAR       2.64953
MOLE    1
C1B   1    0.862651    0.133620    0.259427    11.00000    0.03173    0.02688 =
         0.02772    0.00072    0.00729   -0.00051
C2B   1    0.872284    0.355602    0.155736    11.00000    0.02917    0.02597 =
         0.02970    0.00300    0.00541    0.00315
AFIX  13
H2B   2    0.834662    0.481729    0.171984    11.00000   -1.20000
AFIX   0
C3B   1    0.861245    0.286187   -0.003049    11.00000    0.03741    0.03378 =
         0.02800    0.00612    0.00253    0.00665
AFIX  23
H3B1  2    0.872821    0.433561   -0.059083    11.00000   -1.20000
H3B2  2    0.809703    0.247484   -0.028525    11.00000   -1.20000
AFIX   0
C4B   1    0.906503    0.062979   -0.047998    11.00000    0.03125    0.03051 =
         0.03179    0.00182    0.00755   -0.00226
N1B   3    0.944808    0.480652    0.191930    11.00000    0.03670    0.03003 =
         0.03674    0.00643    0.00498   -0.00351
O1B   4    0.905228    0.130114    0.376039    11.00000    0.04402    0.03277 =
         0.03122    0.00624   -0.00053   -0.00312
O2B   4    0.810518   -0.012642    0.227087    11.00000    0.04365    0.04112 =
         0.03871    0.00353    0.00613   -0.01432
O3B   4    0.947885   -0.050428    0.046072    11.00000    0.04251    0.03084 =
         0.04064    0.00715    0.00677    0.00733
O4B   4    0.899473    0.012553   -0.181817    11.00000    0.04583    0.05281 =
         0.03278   -0.00661    0.00541    0.00298
H1B1  2    0.947970    0.619986    0.133538    11.00000    0.06387
H1B2  2    0.953694    0.516718    0.293512    11.00000    0.04363
H1B3  2    0.984111    0.405002    0.167755    11.00000    0.06862
MOLE    2
C1A   1    0.738923    0.506895    0.440427    11.00000    0.03588    0.03261 =
         0.03103    0.00297    0.00770    0.00178
AFIX  13
H1A   2    0.768063    0.436672    0.367158    11.00000   -1.20000
AFIX   0
C2A   1    0.757632    0.354913    0.581182    11.00000    0.03171    0.03341 =
         0.03297    0.00391    0.00413    0.00229
AFIX  13
H2A   2    0.741273    0.179814    0.561992    11.00000   -1.20000
AFIX   0
C3A   1    0.658560    0.478232    0.384256    11.00000    0.03894    0.03380 =
         0.03004    0.00445    0.00276    0.00221
C4A   1    0.637150    0.276616    0.293444    11.00000    0.04846    0.03994 =
         0.04786   -0.00527    0.00031    0.00430
AFIX  43
H4A   2    0.672227    0.164185    0.265603    11.00000   -1.20000
AFIX   0
C5A   1    0.563620    0.241607    0.243820    11.00000    0.05683    0.04834 =
         0.05610   -0.00662   -0.00748   -0.00567
AFIX  43
H5A   2    0.549539    0.104493    0.184080    11.00000   -1.20000
AFIX   0
C6A   1    0.511744    0.408598    0.282652    11.00000    0.04090    0.05935 =
         0.06547    0.00670   -0.00740   -0.00377
AFIX  43
H6A   2    0.462589    0.385662    0.248470    11.00000   -1.20000
AFIX   0
C7A   1    0.532313    0.609908    0.372065    11.00000    0.03947    0.05928 =
         0.07332   -0.00577   -0.00036    0.01080
AFIX  43
H7A   2    0.497042    0.722986    0.398420    11.00000   -1.20000
AFIX   0
C8A   1    0.605928    0.644911    0.423315    11.00000    0.04118    0.04255 =
         0.05063   -0.00668    0.00147    0.00569
AFIX  43
H8A   2    0.619641    0.781071    0.484053    11.00000   -1.20000
AFIX   0
C9A   1    0.721033    0.448875    0.709897    11.00000    0.02995    0.02972 =
         0.02984    0.00390    0.00127    0.00176
C10A  1    0.662881    0.310562    0.753208    11.00000    0.03775    0.04141 =
         0.04269   -0.00127    0.00828   -0.00825
AFIX  43
H10A  2    0.646344    0.166838    0.701394    11.00000   -1.20000
AFIX   0
C11A  1    0.629018    0.385031    0.873660    11.00000    0.05127    0.06702 =
         0.05056    0.00137    0.02134   -0.00695
AFIX  43
H11A  2    0.589386    0.292688    0.900760    11.00000   -1.20000
AFIX   0
C12A  1    0.653589    0.592874    0.952389    11.00000    0.06577    0.05899 =
         0.03991   -0.00014    0.01705    0.01557
AFIX  43
H12A  2    0.631510    0.639855    1.034136    11.00000   -1.20000
AFIX   0
C13A  1    0.711242    0.732588    0.910114    11.00000    0.07457    0.03693 =
         0.03797   -0.00513   -0.00029    0.00472
AFIX  43
H13A  2    0.728153    0.873940    0.963729    11.00000   -1.20000
AFIX   0
C14A  1    0.744230    0.663696    0.788034    11.00000    0.04705    0.03319 =
         0.03815    0.00104    0.00160   -0.00604
AFIX  43
H14A  2    0.782096    0.762143    0.758481    11.00000   -1.20000
AFIX   0
N1A   3    0.839578    0.349516    0.613464    11.00000    0.03381    0.06135 =
         0.03924    0.01190    0.00763    0.00969
O1A   4    0.761761    0.761491    0.466706    11.00000    0.04546    0.03488 =
         0.03780    0.00532    0.00652   -0.00540
H1A1  2    0.857939    0.239602    0.708561    11.00000    0.08683
H1A2  2    0.859999    0.288083    0.530424    11.00000    0.06700
H1A3  2    0.856143    0.500755    0.638272    11.00000    0.05335
H1O1  2    0.778415    0.818386    0.386778    11.00000    0.06213
MOLE    3
O1C   4    0.948238    0.668816    0.490697    11.00000    0.04716    0.02969 =
         0.06247   -0.00107   -0.00981   -0.00076
H1OB  2    0.929657    0.819988    0.452622    11.00000    0.07658
H1OA  2    0.990644    0.707250    0.543259    11.00000    0.09002
HKLF 4
REM  cad4 in P 21
REM R1 =  0.0282 for    1907 Fo > 4sig(Fo)  and  0.0316 for all    2051 data
REM    272 parameters refined using      1 restraints
END
WGHT      0.0517      0.0743
REM Instructions for potential hydrogen bonds
EQIV $1 x, y+1, z
HTAB N1B O3B_$1
HTAB N1B O1C
EQIV $2 -x+2, y+1/2, -z
HTAB N1B O3B_$2
HTAB N1B O4B_$2
EQIV $3 x, y-1, z
HTAB C2A O1A_$3
EQIV $4 x, y, z+1
HTAB N1A O4B_$4
HTAB N1A O1B
HTAB N1A O1C
HTAB O1A O2B_$1
HTAB O1C O1B_$1
EQIV $5 -x+2, y+1/2, -z+1
HTAB O1C O1B_$5
REM Highest difference peak  0.173,  deepest hole -0.133,  1-sigma level  0.031
Q1    1   0.9425  0.6326  0.7374  11.00000  0.05    0.17
Q2    1   0.8665  0.3163  0.0818  11.00000  0.05    0.17
Q3    1   0.8084 -0.0130  0.3250  11.00000  0.05    0.13
Q4    1   0.7370  0.4141  0.6493  11.00000  0.05    0.13
Q5    1   0.7502  0.4210  0.5138  11.00000  0.05    0.12
Q6    1   0.6367  0.3748  0.8087  11.00000  0.05    0.11
Q7    1   0.8669  0.2329  0.2070  11.00000  0.05    0.11
Q8    1   0.7309  0.5348  0.7506  11.00000  0.05    0.11
Q9    1   0.8586  0.0978  0.4393  11.00000  0.05    0.11
Q10   1   0.7176  0.6908  0.8449  11.00000  0.05    0.11
Q11   1   0.8892  0.1692  0.3541  11.00000  0.05    0.10
Q12   1   0.6598  0.4263  0.9723  11.00000  0.05    0.10
Q13   1   0.6887  0.4841  0.4107  11.00000  0.05    0.10
Q14   1   0.9520  0.3166  0.7211  11.00000  0.05    0.10
Q15   1   0.5354  0.5618  0.3050  11.00000  0.05    0.10
Q16   1   0.5489  0.3907  0.2228  11.00000  0.05    0.10
Q17   1   0.8810  0.1516 -0.0152  11.00000  0.05    0.10
Q18   1   0.6480  0.5505  1.0796  11.00000  0.05    0.10
Q19   1   0.8944  0.0022 -0.1221  11.00000  0.05    0.10
Q20   1   1.0291  0.7427  0.3713  11.00000  0.05    0.10
;
