# Supplementary material for: Crystal structure of (1S,2R)-2-hy­droxy-1,2-di­phenyl­ethan-1-aminium (S)-2-aza­niumyl­butane­dioate monohydrate
Source: Acta Crystallogr E Crystallogr Commun. 2017 Nov 3;73(Pt 12):1827–30. doi: 10.1107/S2056989017015729 (PMC5730233; doi:10.1107/S2056989017015729)
Supplement: Supplementary file 2 [file e-73-01827-Isup2.hkl]

#
# h,k,l, Fc-squared, Fo-squared, sigma(Fo-squared), status flag
#
data_I
_shelx_title ' cad4 in P 21'
_shelx_refln_list_code          4
_shelx_F_calc_maximum       74.52
_exptl_crystal_F_000       388.00
_reflns_d_resolution_high  0.7985

loop_
 _space_group_symop_operation_xyz
 'x, y, z'
 '-x, y+1/2, -z'

_cell_length_a    18.3103
_cell_length_b     5.2661
_cell_length_c     9.2792
_cell_angle_alpha  90.000
_cell_angle_beta   96.070
_cell_angle_gamma  90.000

_shelx_F_squared_multiplier     1.000

loop_
 _refln_index_h
 _refln_index_k
 _refln_index_l
 _refln_F_squared_calc
 _refln_F_squared_meas
 _refln_F_squared_sigma
 _refln_observed_status
   1   0   0       1384.28       1518.00        10.65 o
   2   0   0        638.97        590.34         2.03 o
   3   0   0          2.15          0.42         0.58 o
   4   0   0        861.48        791.11         3.30 o
   5   0   0       1619.61       1578.88         5.33 o
   6   0   0        584.36        602.40         3.61 o
   7   0   0        854.32        869.75         4.76 o
   8   0   0        441.95        427.95         3.65 o
   9   0   0        165.06        165.30         2.50 o
  10   0   0       1217.16       1309.23         7.47 o
  11   0   0          2.40          3.80         0.53 o
  12   0   0          2.61          3.13         0.57 o
  13   0   0        115.94        113.62         2.26 o
  14   0   0         17.03         16.40         0.89 o
  15   0   0          3.30          4.71         0.66 o
  16   0   0          0.01          1.47         0.95 o
  17   0   0          8.77          8.06         0.87 o
  18   0   0          2.22          2.55         0.72 o
  19   0   0          0.07         -1.00         1.00 o
  20   0   0         69.94         82.83         1.72 o
  21   0   0        139.09        141.18         2.53 o
  22   0   0         11.04          8.92         0.65 o
   1   1   0       2285.97       2351.03        24.19 o
   2   1   0       4348.90       4984.53        38.55 o
   3   1   0       2193.88       2271.09         6.18 o
   4   1   0        339.74        320.94         2.49 o
   5   1   0       3580.04       3725.46        40.80 o
   6   1   0        967.26        943.92         4.91 o
   7   1   0        108.23        107.90         1.87 o
   8   1   0        407.12        398.42         3.71 o
   9   1   0       1794.81       1923.83         8.81 o
  10   1   0         86.86         99.59         1.97 o
  11   1   0        221.90        236.52         3.58 o
  12   1   0        276.99        284.88         4.19 o
  13   1   0         38.98         41.91         1.26 o
  14   1   0        174.52        183.90         3.43 o
  15   1   0        102.45        101.69         2.14 o
  16   1   0         10.81         13.57         1.01 o
  17   1   0         30.46         31.96         1.32 o
  18   1   0         45.76         46.56         1.50 o
  19   1   0         48.31         44.73         1.37 o
  20   1   0         27.10         27.18         1.05 o
  21   1   0         11.20         12.00         0.77 o
  22   1   0         10.02         10.32         0.66 o
   0   2   0         19.21         22.82         0.69 o
   1   2   0        677.51        686.10         4.21 o
   2   2   0        645.34        665.53         4.23 o
   3   2   0         53.46         53.72         1.04 o
   4   2   0         48.72         52.67         1.01 o
   5   2   0        341.71        356.23         3.49 o
   6   2   0        454.75        479.64         4.24 o
   7   2   0        304.34        322.60         3.70 o
   8   2   0        278.70        301.01         3.76 o
   9   2   0        148.12        152.88         2.89 o
  10   2   0        235.84        239.90         3.78 o
  11   2   0        213.99        226.11         3.91 o
  12   2   0          0.62          1.22         0.86 o
  13   2   0        178.87        174.02         3.40 o
  14   2   0         87.41         93.75         2.06 o
  15   2   0         33.51         33.66         1.39 o
  16   2   0         61.21         61.39         1.71 o
  17   2   0         25.36         24.36         1.17 o
  18   2   0         26.71         24.10         1.12 o
  19   2   0         28.68         32.16         1.18 o
  20   2   0         31.13         29.31         1.09 o
  21   2   0          4.10          3.88         0.56 o
   1   3   0        530.26        577.13         5.08 o
   2   3   0        298.40        308.65         3.78 o
   3   3   0        258.45        290.34         3.75 o
   4   3   0        110.64        128.89         2.36 o
   5   3   0         65.79         70.15         1.42 o
   6   3   0        168.48        186.31         3.36 o
   7   3   0        362.72        367.02         4.79 o
   8   3   0         16.88         20.81         0.97 o
   9   3   0         14.62         15.38         0.92 o
  10   3   0          1.87          3.04         1.03 o
  11   3   0         45.39         46.80         1.53 o
  12   3   0          5.76          5.24         0.86 o
  13   3   0         26.30         31.53         1.38 o
  14   3   0         44.60         46.41         1.57 o
  15   3   0         69.47         72.73         1.81 o
  16   3   0         17.49         16.33         1.00 o
  17   3   0          1.23          0.96         1.00 o
  18   3   0          3.88          1.33         0.95 o
  19   3   0          6.08          5.69         0.67 o
  20   3   0         18.51         18.27         0.78 o
   0   4   0         53.14         46.38         1.40 o
   1   4   0         14.38         15.86         1.01 o
   2   4   0        124.16        128.20         2.61 o
   3   4   0         90.51         95.17         1.90 o
   4   4   0        222.77        232.72         4.29 o
   5   4   0         16.34         15.85         1.04 o
   6   4   0         25.03         26.44         1.30 o
   7   4   0          3.22          2.75         0.80 o
   8   4   0        166.74        167.37         3.45 o
   9   4   0        233.02        234.54         4.54 o
  10   4   0          3.08          2.83         1.14 o
  11   4   0         26.08         28.38         1.29 o
  12   4   0         35.12         32.03         1.35 o
  13   4   0         62.95         66.56         1.72 o
  14   4   0          4.35          4.40         0.77 o
  15   4   0          6.02          4.79         0.70 o
  16   4   0         13.60         11.34         0.79 o
  17   4   0          3.29          2.55         0.51 o
  18   4   0         38.04         38.50         0.97 o
   1   5   0         36.42         38.37         1.51 o
   2   5   0         73.44         75.52         2.02 o
   3   5   0         29.13         29.63         1.40 o
   4   5   0        110.05        118.32         2.42 o
   5   5   0         13.19         15.84         1.18 o
   6   5   0          3.62          3.24         0.88 o
   7   5   0          2.41          0.22         1.24 o
   8   5   0         12.61         13.81         0.98 o
   9   5   0         21.48         22.99         1.11 o
  10   5   0         19.15         16.85         1.03 o
  11   5   0         44.36         43.41         1.28 o
  12   5   0         12.25         11.39         0.86 o
  13   5   0          9.60         10.15         0.70 o
  14   5   0          9.11          8.40         0.68 o
   0   6   0        104.59        108.68         2.30 o
   1   6   0         36.09         39.79         1.30 o
   2   6   0          3.91          3.49         0.78 o
   3   6   0          5.45          5.65         0.79 o
   4   6   0          8.82          7.77         0.85 o
   5   6   0          0.76          2.03         0.62 o
   6   6   0          4.32          5.36         0.68 o
   7   6   0          2.47          1.88         0.76 o
   8   6   0          2.29          3.02         0.60 o
   9   6   0          6.64          6.45         0.59 o
 -22   0   1         40.01         41.80         1.09 o
 -21   0   1          5.16          6.25         0.65 o
 -20   0   1          5.06          5.21         0.68 o
 -19   0   1          3.69          2.65         0.77 o
 -18   0   1         21.94         23.01         1.15 o
 -17   0   1        137.34        138.06         2.67 o
 -16   0   1         15.10         12.61         0.97 o
 -15   0   1         75.03         71.59         1.66 o
 -14   0   1        536.02        533.45         6.12 o
 -13   0   1          0.07          0.24         0.81 o
 -12   0   1         62.23         57.61         1.30 o
 -11   0   1          1.52          2.25         0.51 o
 -10   0   1         61.66         59.32         1.19 o
  -9   0   1          0.36          0.56         0.64 o
  -8   0   1         73.41         73.35         1.44 o
  -7   0   1        358.98        333.64         2.99 o
  -6   0   1          1.53          0.59         0.66 o
  -5   0   1        922.70        811.78         3.88 o
  -4   0   1        331.02        248.95         1.96 o
  -3   0   1       1722.79       1624.08        19.23 o
  -2   0   1          0.01          1.06         0.54 o
  -1   0   1        386.03        335.19         1.59 o
   0   0   1        496.34        430.60         4.15 o
   1   0   1        680.80        610.00         2.21 o
   2   0   1       1509.60       1374.60        16.44 o
   3   0   1       3975.82       4066.80        33.30 o
   4   0   1       4301.88       4600.01        39.39 o
   5   0   1         25.93         29.49         0.66 o
   6   0   1       1005.23        943.06         4.75 o
   7   0   1       1154.69       1108.26         5.60 o
   8   0   1        410.81        446.78         3.87 o
   9   0   1         21.60         25.52         0.78 o
  10   0   1        165.19        183.54         2.87 o
  11   0   1         60.96         65.76         1.37 o
  12   0   1        573.44        590.14         5.86 o
  13   0   1        372.39        364.25         4.90 o
  14   0   1          0.79          2.35         0.87 o
  15   0   1         16.68         16.14         1.02 o
  16   0   1          6.72          4.65         0.77 o
  17   0   1         60.08         62.85         1.76 o
  18   0   1          0.06         -0.97         0.97 o
  19   0   1          0.72          1.79         0.65 o
  20   0   1         16.61         20.34         0.97 o
  21   0   1          0.05         -0.37         0.69 o
  22   0   1          2.46          2.50         0.49 o
 -22   1   1         16.84         15.68         0.82 o
 -21   1   1         42.99         44.53         1.24 o
 -20   1   1          5.93          6.14         0.70 o
 -19   1   1         29.46         27.84         1.22 o
 -18   1   1         49.55         45.42         1.50 o
 -17   1   1         89.43         87.56         2.04 o
 -16   1   1         74.84         75.26         1.87 o
 -15   1   1         52.26         49.36         1.55 o
 -14   1   1         21.85         21.88         1.03 o
 -13   1   1        152.70        158.02         3.02 o
 -12   1   1        295.11        304.19         4.28 o
 -11   1   1         51.75         57.91         1.23 o
 -10   1   1        162.72        159.74         2.76 o
  -9   1   1        253.96        267.94         3.28 o
  -8   1   1         49.34         52.47         1.02 o
  -7   1   1        359.49        339.56         3.21 o
  -6   1   1        109.74         99.15         1.68 o
  -5   1   1       2544.15       2762.37         8.09 o
  -4   1   1        260.50        294.75         2.43 o
  -3   1   1        193.72        172.50         1.80 o
  -2   1   1       1429.18       1381.69         4.64 o
  -1   1   1        689.09        706.84         3.16 o
   0   1   1        297.70        312.62         4.28 o
   1   1   1        432.38        385.69         2.39 o
   2   1   1       3295.78       3341.89        33.00 o
   3   1   1        878.99        856.18         3.95 o
   4   1   1        175.00        156.74         1.90 o
   5   1   1        589.30        562.34         3.69 o
   6   1   1        418.72        399.66         3.34 o
   7   1   1        294.11        279.13         3.00 o
   8   1   1        139.48        125.27         2.21 o
   9   1   1         51.77         60.37         1.28 o
  10   1   1         82.36         81.44         1.58 o
  11   1   1        152.43        156.50         3.05 o
  12   1   1         49.29         41.68         1.19 o
  13   1   1         46.68         51.45         1.38 o
  14   1   1        162.66        159.98         3.26 o
  15   1   1         30.23         35.61         1.37 o
  16   1   1         20.26         20.37         1.17 o
  17   1   1         34.70         31.77         1.35 o
  18   1   1         37.64         37.80         1.38 o
  19   1   1          2.73          1.97         0.85 o
  20   1   1          8.30          9.64         0.79 o
  21   1   1          1.15          0.38         0.74 o
  22   1   1          2.01          2.78         0.50 o
 -21   2   1          0.37          0.10         0.59 o
 -20   2   1         19.00         19.07         0.94 o
 -19   2   1          7.29          9.20         0.77 o
 -18   2   1          0.67         -0.67         0.94 o
 -17   2   1         35.65         35.57         1.40 o
 -16   2   1         61.09         56.52         1.68 o
 -15   2   1        129.59        131.62         2.76 o
 -14   2   1         58.38         56.74         1.67 o
 -13   2   1          1.99          1.09         1.08 o
 -12   2   1        326.94        333.85         4.94 o
 -11   2   1         42.51         44.80         1.24 o
 -10   2   1          0.62          1.39         0.80 o
  -9   2   1        101.71        101.00         1.95 o
  -8   2   1        108.69        107.21         2.07 o
  -7   2   1       2359.81       2583.71        10.55 o
  -6   2   1       1289.01       1358.00         7.19 o
  -5   2   1         88.09         91.45         1.66 o
  -4   2   1        194.10        211.09         2.65 o
  -3   2   1        538.34        539.53         3.98 o
  -2   2   1        823.85        823.71         4.80 o
  -1   2   1        733.52        757.17         4.52 o
   0   2   1        734.07        692.94        23.59 o
   1   2   1       1165.36       1157.11         5.65 o
   2   2   1       1535.38       1678.85         6.94 o
   3   2   1        209.15        229.80         2.67 o
   4   2   1         22.42         24.49         0.72 o
   5   2   1        135.88        156.41         2.44 o
   6   2   1          8.35          7.36         0.57 o
   7   2   1          2.25          2.41         0.50 o
   8   2   1         31.20         31.48         0.96 o
   9   2   1         76.31         71.88         1.40 o
  10   2   1         68.68         76.61         1.53 o
  11   2   1        137.19        138.41         2.77 o
  12   2   1        165.58        161.92         3.15 o
  13   2   1         52.92         58.50         1.60 o
  14   2   1        386.95        386.76         5.70 o
  15   2   1        175.45        185.19         3.63 o
  16   2   1         11.08         10.01         0.96 o
  17   2   1         65.24         63.51         1.72 o
  18   2   1         29.68         32.69         1.20 o
  19   2   1         18.02         16.05         0.92 o
  20   2   1          9.35          9.05         0.75 o
  21   2   1         36.64         38.09         1.04 o
 -20   3   1         51.03         51.37         1.16 o
 -19   3   1         26.89         26.54         1.00 o
 -18   3   1         20.57         23.64         1.04 o
 -17   3   1         20.46         19.16         0.99 o
 -16   3   1         51.03         47.96         1.51 o
 -15   3   1         49.17         47.69         1.58 o
 -14   3   1          2.33          3.17         1.07 o
 -13   3   1          0.13          0.32         1.00 o
 -12   3   1         97.83        110.39         2.24 o
 -11   3   1          7.50          8.29         0.87 o
 -10   3   1        178.15        181.17         3.43 o
  -9   3   1         27.40         28.37         1.13 o
  -8   3   1        185.63        185.31         3.62 o
  -7   3   1         83.85         85.85         1.74 o
  -6   3   1         11.05         13.42         0.79 o
  -5   3   1        179.61        189.44         3.28 o
  -4   3   1        219.19        250.67         3.68 o
  -3   3   1         57.47         62.55         1.26 o
  -2   3   1         45.61         49.53         1.12 o
  -1   3   1         17.03         19.53         0.81 o
   0   3   1        372.86        381.55        17.73 o
   1   3   1        761.40        825.06         6.16 o
   2   3   1        120.03        133.36         2.61 o
   3   3   1        146.45        154.89         2.84 o
   4   3   1          8.95         14.24         0.84 o
   5   3   1        334.84        378.35         4.64 o
   6   3   1        560.49        589.88         5.97 o
   7   3   1        173.33        173.01         3.42 o
   8   3   1         25.50         26.91         1.07 o
   9   3   1        169.07        173.91         3.28 o
  10   3   1         83.14         88.05         1.88 o
  11   3   1        411.18        428.17         5.98 o
  12   3   1        412.09        404.00         5.94 o
  13   3   1          9.05          7.50         0.93 o
  14   3   1         26.13         22.91         1.28 o
  15   3   1          8.86          7.52         0.85 o
  16   3   1          1.05          2.05         0.90 o
  17   3   1          0.69          0.85         0.75 o
  18   3   1          1.62          1.56         0.84 o
  19   3   1          7.19          8.28         0.64 o
  20   3   1          4.70          4.36         0.50 o
 -18   4   1          0.73          2.00         0.44 o
 -17   4   1         28.55         27.65         0.94 o
 -16   4   1         23.50         22.67         1.01 o
 -15   4   1         10.17         12.10         0.80 o
 -14   4   1          3.97          3.84         0.72 o
 -13   4   1         32.80         31.15         1.32 o
 -12   4   1         40.44         37.80         1.39 o
 -11   4   1         86.36         92.95         2.07 o
 -10   4   1         95.55         96.04         2.18 o
  -9   4   1         57.33         53.62         1.67 o
  -8   4   1         80.09         76.76         1.94 o
  -7   4   1         69.34         80.09         1.93 o
  -6   4   1        385.86        403.35         5.71 o
  -5   4   1        109.97        111.55         2.35 o
  -4   4   1         64.57         58.77         1.57 o
  -3   4   1         85.08         87.42         1.84 o
  -2   4   1        399.95        395.95         5.43 o
  -1   4   1         22.76         21.19         1.05 o
   0   4   1         48.65         47.18         1.93 o
   1   4   1        159.38        177.28         3.32 o
   2   4   1          0.59         -0.63         1.10 o
   3   4   1        223.61        236.26         4.31 o
   4   4   1        142.77        147.86         2.88 o
   5   4   1          1.52          1.64         1.07 o
   6   4   1        199.29        201.25         3.69 o
   7   4   1        129.57        130.15         2.55 o
   8   4   1         66.04         70.90         1.87 o
   9   4   1         62.51         68.06         1.83 o
  10   4   1          3.33          0.08         1.18 o
  11   4   1        147.41        159.67         3.04 o
  12   4   1          2.81          1.01         1.01 o
  13   4   1         38.53         37.71         1.37 o
  14   4   1         10.50          9.98         0.88 o
  15   4   1         37.04         37.97         1.26 o
  16   4   1         27.98         26.75         1.02 o
  17   4   1          3.04          3.93         0.57 o
 -14   5   1         72.21         69.31         1.38 o
 -13   5   1         81.32         78.83         1.65 o
 -12   5   1         35.77         36.37         1.24 o
 -11   5   1         18.94         19.73         0.94 o
 -10   5   1          5.80          4.84         0.78 o
  -9   5   1          0.11          1.28         0.95 o
  -8   5   1        109.38        109.89         2.18 o
  -7   5   1        142.60        149.44         2.90 o
  -6   5   1         58.53         59.15         1.74 o
  -5   5   1         50.72         56.02         1.73 o
  -4   5   1        119.81        125.90         2.61 o
  -3   5   1          7.60          8.22         1.04 o
  -2   5   1         89.07         92.25         2.15 o
  -1   5   1         44.47         50.08         1.63 o
   0   5   1         11.16         11.62         0.79 o
   1   5   1        148.44        151.27         3.13 o
   2   5   1          4.83          6.57         0.97 o
   3   5   1        142.14        156.02         3.08 o
   4   5   1         31.62         30.56         1.45 o
   5   5   1         44.32         52.67         1.66 o
   6   5   1         53.90         54.10         1.66 o
   7   5   1          9.44          8.38         0.90 o
   8   5   1          3.64          4.67         0.81 o
   9   5   1          0.02          2.30         0.89 o
  10   5   1         31.77         29.78         1.18 o
  11   5   1          9.13         11.48         0.84 o
  12   5   1         11.98         11.12         0.81 o
  13   5   1         35.00         36.92         1.04 o
  14   5   1         34.73         32.33         0.97 o
  -9   6   1         35.20         34.86         0.98 o
  -8   6   1          0.77          0.46         0.66 o
  -7   6   1          0.87          1.37         0.67 o
  -6   6   1          0.84          1.80         0.55 o
  -5   6   1         18.85         17.93         0.94 o
  -4   6   1          3.90          4.06         0.70 o
  -3   6   1         47.11         41.99         1.30 o
  -2   6   1         14.13         16.00         0.91 o
  -1   6   1          7.73          8.50         0.79 o
   0   6   1         33.22         35.83         1.13 o
   1   6   1         33.05         30.25         1.21 o
   2   6   1         19.51         18.27         1.00 o
   3   6   1         22.54         22.17         1.05 o
   4   6   1         18.24         17.68         0.97 o
   5   6   1          2.17          1.85         0.63 o
   6   6   1         20.11         19.14         0.91 o
   7   6   1          4.66          4.70         0.60 o
   8   6   1         24.49         24.86         0.91 o
   9   6   1          3.57          3.16         0.51 o
 -22   0   2          0.05         -0.63         0.63 o
 -21   0   2          0.15          1.98         0.69 o
 -20   0   2          5.83          4.78         0.70 o
 -19   0   2         20.49         18.73         1.09 o
 -18   0   2         17.29         15.82         1.08 o
 -17   0   2          0.22         -0.94         1.03 o
 -16   0   2          0.65          2.64         1.02 o
 -15   0   2         15.14         13.20         0.96 o
 -14   0   2          0.44          1.83         0.75 o
 -13   0   2        754.23        782.36         7.12 o
 -12   0   2        257.19        287.06         4.08 o
 -11   0   2          8.86          8.79         0.64 o
 -10   0   2        569.27        564.14         5.02 o
  -9   0   2        151.49        129.83         2.29 o
  -8   0   2       1079.58       1050.22         5.96 o
  -7   0   2       1586.74       1535.03         6.73 o
  -6   0   2       1157.36       1110.39         5.31 o
  -5   0   2         47.46         43.24         0.87 o
  -4   0   2       1225.96       1143.09         4.63 o
  -3   0   2       2059.82       2026.82         5.84 o
  -2   0   2       2313.47       2107.98        24.61 o
  -1   0   2       4387.83       4274.05        35.32 o
   0   0   2         70.92         71.42         1.11 o
   1   0   2         36.82         37.67         0.75 o
   2   0   2       1593.72       1501.47         4.94 o
   3   0   2         17.14         14.87         0.55 o
   4   0   2        137.24        130.88         1.74 o
   5   0   2         45.38         55.72         1.15 o
   6   0   2        324.66        309.26         3.00 o
   7   0   2        466.93        409.87         3.69 o
   8   0   2       1706.52       1829.97         8.39 o
   9   0   2         48.80         41.15         0.97 o
  10   0   2         14.46         10.20         0.67 o
  11   0   2        684.14        693.30         6.22 o
  12   0   2        118.53        118.81         2.30 o
  13   0   2          3.52          4.68         0.66 o
  14   0   2        115.21        121.06         2.37 o
  15   0   2         77.84         79.22         1.89 o
  16   0   2         18.23         14.35         0.96 o
  17   0   2         46.28         44.65         1.51 o
  18   0   2         17.32         15.81         1.01 o
  19   0   2         43.51         46.18         1.38 o
  20   0   2         39.42         40.29         1.25 o
  21   0   2          0.19          0.71         0.59 o
  22   0   2          0.08          0.21         0.50 o
 -22   1   2         20.84         18.53         0.81 o
 -21   1   2          8.45          7.34         0.75 o
 -20   1   2          8.93          8.75         0.75 o
 -19   1   2         66.11         64.93         1.66 o
 -18   1   2         16.19         18.01         1.08 o
 -17   1   2         60.02         57.06         1.66 o
 -16   1   2         29.17         29.80         1.29 o
 -15   1   2        162.97        162.05         3.26 o
 -14   1   2          3.97          3.37         0.68 o
 -13   1   2        247.33        258.21         4.30 o
 -12   1   2        154.46        156.01         2.83 o
 -11   1   2         37.94         38.16         1.08 o
 -10   1   2        519.81        559.45         5.20 o
  -9   1   2        206.95        192.55         2.91 o
  -8   1   2        130.98        129.20         2.25 o
  -7   1   2        151.22        173.87         2.44 o
  -6   1   2        634.75        617.45         4.22 o
  -5   1   2       2189.19       2218.31         7.70 o
  -4   1   2       1727.51       1720.17         6.38 o
  -3   1   2       2064.24       1990.73         6.57 o
  -2   1   2         41.32         44.59         0.91 o
  -1   1   2       5552.64       5506.61        47.19 o
   0   1   2        813.99        735.64         7.89 o
   1   1   2       1842.64       1769.11         5.93 o
   2   1   2       2332.57       2364.63         7.15 o
   3   1   2        390.39        379.74         2.97 o
   4   1   2       1590.70       1644.86         6.52 o
   5   1   2        117.40        122.61         1.95 o
   6   1   2        479.92        482.27         3.93 o
   7   1   2        881.21        932.79         5.83 o
   8   1   2         17.48         18.34         0.73 o
   9   1   2         73.52         69.81         1.37 o
  10   1   2         67.68         61.19         1.29 o
  11   1   2        156.36        158.04         2.85 o
  12   1   2         14.35         16.97         0.92 o
  13   1   2         12.61         11.32         0.86 o
  14   1   2         54.11         53.97         1.59 o
  15   1   2         41.00         37.88         1.44 o
  16   1   2         70.98         72.86         1.85 o
  17   1   2         28.36         32.13         1.30 o
  18   1   2          9.59          8.59         0.87 o
  19   1   2         24.92         26.62         1.09 o
  20   1   2         13.32         13.81         0.84 o
  21   1   2          4.51          4.59         0.53 o
 -21   2   2         14.01         12.84         0.69 o
 -20   2   2          2.77          2.77         0.55 o
 -19   2   2         20.56         19.38         0.98 o
 -18   2   2         57.29         57.44         1.58 o
 -17   2   2         39.91         37.62         1.35 o
 -16   2   2         22.44         22.74         1.14 o
 -15   2   2         16.84         18.33         1.07 o
 -14   2   2          9.95         10.63         0.93 o
 -13   2   2         60.82         60.95         1.58 o
 -12   2   2        132.87        131.23         2.61 o
 -11   2   2         20.76         22.98         1.02 o
 -10   2   2         59.10         64.99         1.41 o
  -9   2   2        155.07        165.06         3.04 o
  -8   2   2        200.45        201.92         3.21 o
  -7   2   2        432.58        427.69         4.38 o
  -6   2   2        120.41        121.25         2.29 o
  -5   2   2        254.97        267.74         3.20 o
  -4   2   2        159.04        160.64         2.41 o
  -3   2   2       1511.53       1510.44         7.05 o
  -2   2   2       1518.30       1540.63         6.98 o
  -1   2   2        827.01        794.17         4.93 o
   0   2   2        469.60        458.30        14.02 o
   1   2   2       1635.78       1717.47         7.36 o
   2   2   2        208.94        212.24         2.67 o
   3   2   2        159.29        157.31         2.40 o
   4   2   2         97.57        106.30         2.06 o
   5   2   2        233.98        249.94         3.20 o
   6   2   2        550.72        575.61         5.03 o
   7   2   2        109.57        103.55         2.06 o
   8   2   2        234.77        241.65         3.64 o
   9   2   2         70.73         62.02         1.37 o
  10   2   2        215.15        220.05         3.84 o
  11   2   2         71.78         68.91         1.59 o
  12   2   2          6.92          6.34         0.82 o
  13   2   2        308.26        325.97         5.21 o
  14   2   2          1.10          2.14         1.00 o
  15   2   2         10.46          9.36         1.01 o
  16   2   2         33.78         34.52         1.39 o
  17   2   2         46.11         45.42         1.39 o
  18   2   2         21.28         22.61         1.03 o
  19   2   2         19.56         19.68         0.93 o
  20   2   2          0.70          0.68         0.69 o
 -20   3   2          6.03          5.98         0.57 o
 -19   3   2          2.86          1.44         0.76 o
 -18   3   2          1.51          2.78         0.63 o
 -17   3   2         23.20         23.21         1.08 o
 -16   3   2         11.65          9.72         0.90 o
 -15   3   2          8.27          8.44         0.89 o
 -14   3   2         99.80         93.61         2.07 o
 -13   3   2        218.01        231.32         4.52 o
 -12   3   2         75.33         79.17         1.96 o
 -11   3   2         47.20         50.51         1.57 o
 -10   3   2         22.48         21.38         1.12 o
  -9   3   2         88.52         87.31         1.77 o
  -8   3   2        287.04        295.13         4.55 o
  -7   3   2         80.15         78.45         1.61 o
  -6   3   2        163.73        158.04         2.86 o
  -5   3   2        172.29        191.89         3.41 o
  -4   3   2        115.80        109.74         2.09 o
  -3   3   2        172.24        162.40         2.96 o
  -2   3   2         63.18         52.49         1.20 o
  -1   3   2         61.08         59.75         1.24 o
   0   3   2         94.60         88.91         3.24 o
   1   3   2        236.50        273.56         3.74 o
   2   3   2        344.99        341.95         4.21 o
   3   3   2        618.82        602.11         5.65 o
   4   3   2        156.56        166.53         3.16 o
   5   3   2         74.45         74.98         1.55 o
   6   3   2         12.29         10.46         0.83 o
   7   3   2        140.57        150.31         2.95 o
   8   3   2        226.28        233.70         4.18 o
   9   3   2         15.58         16.46         0.98 o
  10   3   2        120.18        125.23         2.54 o
  11   3   2          4.71          5.97         0.85 o
  12   3   2        400.64        407.84         5.97 o
  13   3   2         98.08         97.26         2.16 o
  14   3   2         96.65         95.71         2.08 o
  15   3   2         56.51         56.60         1.61 o
  16   3   2         16.07         16.21         0.95 o
  17   3   2         12.04         13.81         0.86 o
  18   3   2          3.88          6.08         0.60 o
  19   3   2          8.09          7.75         0.64 o
 -18   4   2         23.14         22.06         0.76 o
 -17   4   2         13.09         12.26         0.69 o
 -16   4   2          3.46          2.39         0.85 o
 -15   4   2          8.58          7.77         0.76 o
 -14   4   2          5.11          2.74         1.16 o
 -13   4   2         12.09         13.66         0.96 o
 -12   4   2         42.96         43.18         1.52 o
 -11   4   2        128.03        119.26         2.50 o
 -10   4   2          1.33          1.72         1.13 o
  -9   4   2         37.35         34.37         1.43 o
  -8   4   2        219.70        213.17         3.87 o
  -7   4   2         91.81         87.91         2.02 o
  -6   4   2         22.48         22.05         1.18 o
  -5   4   2         86.89         84.20         2.00 o
  -4   4   2         92.64         97.53         1.93 o
  -3   4   2        277.84        271.62         4.60 o
  -2   4   2         77.65         78.48         1.75 o
  -1   4   2         54.53         54.87         1.47 o
   0   4   2         18.37         18.22         0.71 o
   1   4   2         35.57         36.09         1.31 o
   2   4   2        152.48        153.92         3.14 o
   3   4   2        188.07        195.87         3.58 o
   4   4   2         24.44         23.71         1.28 o
   5   4   2         58.04         66.49         1.77 o
   6   4   2         51.76         55.58         1.67 o
   7   4   2        129.96        123.28         2.37 o
   8   4   2        181.77        185.59         3.67 o
   9   4   2         19.94         19.39         1.23 o
  10   4   2        105.74        106.98         2.24 o
  11   4   2         17.94         20.44         1.12 o
  12   4   2          6.68          7.43         0.87 o
  13   4   2         12.42         10.90         0.89 o
  14   4   2          4.58          4.87         0.67 o
  15   4   2          4.59          4.50         0.64 o
  16   4   2          1.53          1.05         0.75 o
  17   4   2          8.08          7.94         0.57 o
 -14   5   2          2.37          1.93         0.68 o
 -13   5   2          6.82          5.47         0.63 o
 -12   5   2          9.12          9.38         0.73 o
 -11   5   2         40.32         39.97         1.35 o
 -10   5   2         32.73         28.83         1.14 o
  -9   5   2         25.99         26.73         1.20 o
  -8   5   2          6.28          6.37         0.83 o
  -7   5   2         12.62         13.01         1.04 o
  -6   5   2         12.76         14.23         1.05 o
  -5   5   2        179.84        176.25         3.52 o
  -4   5   2         12.92         13.45         1.11 o
  -3   5   2         92.44         91.15         2.12 o
  -2   5   2        142.33        138.52         2.71 o
  -1   5   2         22.99         21.10         1.23 o
   0   5   2         32.56         32.57         0.99 o
   1   5   2         16.42         17.84         1.21 o
   2   5   2         34.98         36.48         1.47 o
   3   5   2         31.33         30.47         1.43 o
   4   5   2         33.42         33.78         1.37 o
   5   5   2         60.49         59.29         1.77 o
   6   5   2         13.44         15.25         1.05 o
   7   5   2          4.07          4.55         0.78 o
   8   5   2         10.39         11.58         0.93 o
   9   5   2          6.26          6.32         0.74 o
  10   5   2          6.36          6.27         0.78 o
  11   5   2         22.91         21.44         0.99 o
  12   5   2          7.63          8.54         0.70 o
  13   5   2          3.49          3.47         0.57 o
  -9   6   2         21.21         18.21         0.76 o
  -8   6   2         10.17         10.83         0.68 o
  -7   6   2          6.31          4.59         0.62 o
  -6   6   2          5.37          5.40         0.63 o
  -5   6   2          4.28          3.35         0.66 o
  -4   6   2         16.61         14.94         0.87 o
  -3   6   2          2.31          1.68         0.93 o
  -2   6   2         12.26         11.52         0.82 o
  -1   6   2         28.39         24.50         1.07 o
   0   6   2         15.07         11.89         0.60 o
   1   6   2          5.64          6.04         0.79 o
   2   6   2         37.37         39.24         1.25 o
   3   6   2          8.73          8.27         0.75 o
   4   6   2          3.45          2.17         0.90 o
   5   6   2         20.03         19.24         0.89 o
   6   6   2          0.96          0.76         0.74 o
   7   6   2         12.44         12.47         0.74 o
   8   6   2         12.24         13.93         0.67 o
 -22   0   3          4.25          3.97         0.55 o
 -21   0   3          0.41          0.64         0.70 o
 -20   0   3          4.79          4.27         0.64 o
 -19   0   3          9.93          9.97         0.84 o
 -18   0   3          7.43         10.15         0.86 o
 -17   0   3         63.88         66.96         1.78 o
 -16   0   3        406.22        412.51         5.95 o
 -15   0   3         15.34         18.07         1.09 o
 -14   0   3        359.00        355.38         5.19 o
 -13   0   3         59.00         54.84         1.39 o
 -12   0   3         41.07         41.76         1.18 o
 -11   0   3         66.92         64.19         1.33 o
 -10   0   3          6.76          6.98         0.59 o
  -9   0   3          3.17          1.14         0.78 o
  -8   0   3         76.58         66.91         1.42 o
  -7   0   3        382.67        362.30         3.56 o
  -6   0   3        698.65        706.18         4.66 o
  -5   0   3       1913.73       1906.40         7.33 o
  -4   0   3       2374.90       2374.10         7.79 o
  -3   0   3          0.95          1.21         0.66 o
  -2   0   3        252.68        238.51         2.31 o
  -1   0   3        306.38        303.08         2.54 o
   0   0   3         28.91         26.95         0.46 o
   1   0   3        779.20        707.95         3.93 o
   2   0   3         42.27         35.63         0.71 o
   3   0   3         89.30         64.99         1.25 o
   4   0   3        163.79        173.71         2.25 o
   5   0   3        112.69        112.21         1.97 o
   6   0   3        906.02        890.43         5.63 o
   7   0   3        153.45        152.24         2.53 o
   8   0   3         55.89         51.15         1.11 o
   9   0   3         19.00         18.00         0.81 o
  10   0   3         24.97         24.01         0.95 o
  11   0   3         33.85         30.93         1.08 o
  12   0   3          3.52          3.36         0.68 o
  13   0   3        133.50        127.04         2.43 o
  14   0   3          0.84          0.08         1.07 o
  15   0   3          8.94          9.81         0.92 o
  16   0   3         42.22         51.36         1.58 o
  17   0   3        213.50        208.40         4.13 o
  18   0   3          0.78          1.13         0.84 o
  19   0   3          0.25          0.78         0.82 o
  20   0   3          2.12          0.99         0.76 o
  21   0   3          0.88          0.11         0.61 o
 -22   1   3          3.62          3.16         0.53 o
 -21   1   3          4.28          3.76         0.60 o
 -20   1   3         34.85         35.56         1.22 o
 -19   1   3         46.42         45.15         1.40 o
 -18   1   3          1.54          1.69         0.99 o
 -17   1   3         49.54         51.02         1.59 o
 -16   1   3         94.72         96.69         2.09 o
 -15   1   3        492.79        503.13         6.50 o
 -14   1   3         39.98         40.38         1.44 o
 -13   1   3         37.36         36.72         1.24 o
 -12   1   3        108.79        106.23         2.08 o
 -11   1   3        226.15        223.89         3.70 o
 -10   1   3        197.10        185.31         3.18 o
  -9   1   3        157.86        150.51         2.73 o
  -8   1   3        257.79        260.12         3.33 o
  -7   1   3        316.15        324.25         3.51 o
  -6   1   3        570.41        557.72         4.37 o
  -5   1   3        428.92        429.82         3.67 o
  -4   1   3        273.02        248.10         2.72 o
  -3   1   3        739.96        678.37         4.30 o
  -2   1   3       1843.85       1846.89         7.00 o
  -1   1   3       1205.97       1179.84         5.49 o
   0   1   3       1573.88       1493.94        20.25 o
   1   1   3        517.92        531.55         3.76 o
   2   1   3        513.65        517.87         3.80 o
   3   1   3        638.66        631.11         4.32 o
   4   1   3        638.82        635.38         4.54 o
   5   1   3       1160.09       1171.34         6.48 o
   6   1   3        327.77        339.32         3.66 o
   7   1   3        140.40        123.24         2.37 o
   8   1   3        321.86        320.67         3.98 o
   9   1   3         19.09         16.93         0.80 o
  10   1   3        281.90        288.06         4.21 o
  11   1   3        183.42        183.33         3.61 o
  12   1   3         43.43         42.49         1.32 o
  13   1   3        224.58        229.53         4.33 o
  14   1   3         19.66         20.60         1.13 o
  15   1   3         14.56         12.00         0.98 o
  16   1   3         23.88         23.84         1.19 o
  17   1   3          4.03          3.63         0.70 o
  18   1   3         48.55         49.69         1.41 o
  19   1   3         25.52         24.74         1.03 o
  20   1   3          0.04          0.90         0.57 o
  21   1   3          1.52          2.19         0.44 o
 -21   2   3          2.58          2.73         0.51 o
 -20   2   3         45.90         45.08         1.21 o
 -19   2   3         24.93         26.45         1.05 o
 -18   2   3         19.42         22.49         1.10 o
 -17   2   3         26.92         28.47         1.22 o
 -16   2   3         13.49         12.26         0.99 o
 -15   2   3         24.72         22.42         1.18 o
 -14   2   3         99.41        103.75         2.19 o
 -13   2   3        112.10        115.88         2.38 o
 -12   2   3          6.40          3.17         1.06 o
 -11   2   3         29.19         32.41         1.12 o
 -10   2   3        375.03        375.13         4.93 o
  -9   2   3        158.53        159.45         3.13 o
  -8   2   3        135.57        142.37         2.83 o
  -7   2   3         48.53         44.72         1.09 o
  -6   2   3        100.29        110.32         2.11 o
  -5   2   3        191.06        206.29         3.03 o
  -4   2   3         87.31         90.16         1.81 o
  -3   2   3        119.49        122.90         2.24 o
  -2   2   3         98.38         92.19         1.71 o
  -1   2   3        206.23        217.42         2.86 o
   0   2   3          5.92          4.47         0.37 o
   1   2   3         16.31         13.26         0.65 o
   2   2   3        248.91        283.03         3.34 o
   3   2   3        133.40        151.83         2.56 o
   4   2   3       1358.05       1473.40         8.07 o
   5   2   3         37.84         36.65         1.00 o
   6   2   3        331.64        317.45         4.06 o
   7   2   3        124.31        127.82         2.43 o
   8   2   3        133.65        126.05         2.54 o
   9   2   3        291.68        293.40         4.42 o
  10   2   3         68.77         65.54         1.56 o
  11   2   3        160.99        161.00         3.24 o
  12   2   3         52.42         56.82         1.67 o
  13   2   3        186.28        185.30         3.64 o
  14   2   3         17.70         17.71         1.06 o
  15   2   3         24.28         25.10         1.24 o
  16   2   3         27.57         27.21         1.20 o
  17   2   3          1.55         -0.48         0.91 o
  18   2   3         38.87         41.56         1.27 o
  19   2   3         11.77         11.61         0.74 o
  20   2   3          1.19          1.04         0.58 o
 -20   3   3         14.56         13.91         0.68 o
 -19   3   3          1.21          0.58         0.73 o
 -18   3   3          8.57          9.85         0.73 o
 -17   3   3          3.24          4.22         0.72 o
 -16   3   3          7.14          7.27         0.78 o
 -15   3   3         44.88         45.78         1.53 o
 -14   3   3         15.29         14.06         1.02 o
 -13   3   3         10.19         12.82         1.04 o
 -12   3   3        258.49        277.29         5.01 o
 -11   3   3        371.07        411.98         5.95 o
 -10   3   3         58.48         59.56         1.68 o
  -9   3   3         12.58         11.30         0.88 o
  -8   3   3         21.81         22.05         1.05 o
  -7   3   3         97.80        106.40         2.13 o
  -6   3   3        103.59        107.32         2.09 o
  -5   3   3         29.50         28.37         1.08 o
  -4   3   3        107.12        117.18         2.24 o
  -3   3   3          3.35          3.35         0.59 o
  -2   3   3        121.38        120.05         2.37 o
  -1   3   3        174.54        171.54         3.13 o
   0   3   3         58.90         58.37         2.11 o
   1   3   3        100.72        114.67         2.33 o
   2   3   3        505.19        511.86         5.42 o
   3   3   3        129.31        128.90         2.57 o
   4   3   3          5.83          5.08         0.73 o
   5   3   3         49.11         53.64         1.38 o
   6   3   3         34.69         40.24         1.27 o
   7   3   3         14.20         13.50         1.00 o
   8   3   3         28.68         27.10         1.18 o
   9   3   3        312.19        314.66         5.14 o
  10   3   3          4.88          4.94         0.83 o
  11   3   3         62.21         65.81         1.82 o
  12   3   3          7.29          8.54         0.92 o
  13   3   3         86.79         88.59         2.07 o
  14   3   3          4.40          4.16         0.77 o
  15   3   3         59.34         55.35         1.52 o
  16   3   3          5.02          5.65         0.66 o
  17   3   3          7.01          7.13         0.71 o
  18   3   3         12.76         12.48         0.67 o
 -17   4   3         10.05          8.50         0.68 o
 -16   4   3          9.33          6.83         0.67 o
 -15   4   3          1.35          1.02         0.84 o
 -14   4   3         18.47         14.73         0.93 o
 -13   4   3         14.51         14.00         0.95 o
 -12   4   3          5.25          4.52         0.78 o
 -11   4   3         13.68         14.59         1.00 o
 -10   4   3        108.50        113.71         2.26 o
  -9   4   3        182.75        179.73         3.63 o
  -8   4   3         13.64         14.54         1.12 o
  -7   4   3         88.09         83.10         2.02 o
  -6   4   3         69.87         68.80         1.82 o
  -5   4   3         77.65         84.47         1.98 o
  -4   4   3         52.63         50.14         1.62 o
  -3   4   3        183.36        189.61         3.58 o
  -2   4   3         16.06         17.28         1.02 o
  -1   4   3        105.26        102.30         2.07 o
   0   4   3         47.84         48.39         1.10 o
   1   4   3          1.07          2.04         1.08 o
   2   4   3          1.81          3.57         1.21 o
   3   4   3         11.22         13.89         1.05 o
   4   4   3         57.45         53.07         1.66 o
   5   4   3          2.87          2.84         0.85 o
   6   4   3         31.25         31.00         1.38 o
   7   4   3          4.39          4.57         0.85 o
   8   4   3         15.64         15.29         1.10 o
   9   4   3         77.69         73.75         1.85 o
  10   4   3          0.38          0.87         1.10 o
  11   4   3         97.00         88.95         1.95 o
  12   4   3         71.60         71.40         1.69 o
  13   4   3          2.31          2.14         0.89 o
  14   4   3         10.59         11.48         0.82 o
  15   4   3         17.33         13.88         0.77 o
  16   4   3          6.82          6.63         0.59 o
 -14   5   3          4.98          4.43         0.55 o
 -13   5   3         12.87         12.23         0.69 o
 -12   5   3         51.05         43.51         1.23 o
 -11   5   3         25.73         22.53         1.02 o
 -10   5   3          1.12          0.99         0.93 o
  -9   5   3          3.58          2.82         1.07 o
  -8   5   3         12.68         11.25         0.94 o
  -7   5   3         76.74         71.29         1.77 o
  -6   5   3          3.67          2.81         1.09 o
  -5   5   3         45.92         43.16         1.43 o
  -4   5   3          9.78          7.76         0.93 o
  -3   5   3         44.79         52.16         1.63 o
  -2   5   3        132.08        140.64         2.85 o
  -1   5   3          0.26         -1.05         1.05 o
   0   5   3         25.34         26.59         0.91 o
   1   5   3         78.70         87.85         2.06 o
   2   5   3         66.52         76.62         1.91 o
   3   5   3         27.66         25.68         1.23 o
   4   5   3         33.51         34.24         1.39 o
   5   5   3         88.65         93.66         1.99 o
   6   5   3         71.17         71.79         1.77 o
   7   5   3         87.70         86.39         1.83 o
   8   5   3         39.14         36.93         1.26 o
   9   5   3         51.64         53.86         1.47 o
  10   5   3         11.29          9.44         0.78 o
  11   5   3          4.72          4.51         0.63 o
  12   5   3          5.70          4.89         0.61 o
  13   5   3         22.20         20.66         0.74 o
  -8   6   3         18.97         17.74         0.76 o
  -7   6   3         20.24         20.50         0.86 o
  -6   6   3         17.84         16.45         0.83 o
  -5   6   3         68.67         62.98         1.34 o
  -4   6   3         58.46         56.29         1.29 o
  -3   6   3          6.71          7.61         0.69 o
  -2   6   3          9.45          8.06         0.74 o
  -1   6   3         48.34         42.16         1.18 o
   0   6   3         76.33         75.96         1.08 o
   1   6   3         27.29         25.82         1.02 o
   2   6   3         48.31         46.87         1.23 o
   3   6   3          3.84          1.55         0.88 o
   4   6   3         13.80         15.17         0.80 o
   5   6   3          4.95          4.16         0.63 o
   6   6   3          0.78          1.25         0.48 o
 -22   0   4          8.25          8.10         0.57 o
 -21   0   4          9.75          9.19         0.65 o
 -20   0   4          1.53          0.29         0.76 o
 -19   0   4          5.43          5.73         0.78 o
 -18   0   4         19.10         18.67         1.10 o
 -17   0   4         16.94         17.15         1.04 o
 -16   0   4        217.81        229.20         4.46 o
 -15   0   4         85.69         88.19         1.99 o
 -14   0   4          0.91          0.67         0.90 o
 -13   0   4        233.79        228.43         4.15 o
 -12   0   4          0.01          0.19         0.78 o
 -11   0   4        131.97        131.31         2.64 o
 -10   0   4        250.41        222.83         3.60 o
  -9   0   4        109.75        121.01         2.32 o
  -8   0   4          0.71          0.22         0.67 o
  -7   0   4          6.25          7.49         0.57 o
  -6   0   4          0.02          0.45         0.64 o
  -5   0   4         86.73         83.86         1.64 o
  -4   0   4        298.37        312.09         3.22 o
  -3   0   4         38.47         39.16         0.85 o
  -2   0   4        114.84        111.82         1.92 o
  -1   0   4        913.39        890.84         5.14 o
   0   0   4        488.96        461.12         7.54 o
   1   0   4        222.87        191.69         2.48 o
   2   0   4          3.66          4.19         0.50 o
   3   0   4         47.08         48.08         0.93 o
   4   0   4        160.58        163.68         2.50 o
   5   0   4         31.23         31.98         0.87 o
   6   0   4          1.76          1.47         0.72 o
   7   0   4          4.87          4.52         0.57 o
   8   0   4        252.03        286.75         3.99 o
   9   0   4          2.00          1.69         0.87 o
  10   0   4        113.88        115.01         2.30 o
  11   0   4        143.64        133.83         2.61 o
  12   0   4         29.37         27.77         1.20 o
  13   0   4         28.20         29.53         1.24 o
  14   0   4        117.36        106.96         2.13 o
  15   0   4         19.30         21.60         1.11 o
  16   0   4         12.45         15.45         0.99 o
  17   0   4          2.72          2.97         1.01 o
  18   0   4         22.92         19.46         0.95 o
  19   0   4         14.00         15.19         0.84 o
  20   0   4         16.80         17.36         0.77 o
 -21   1   4          2.41          1.60         0.67 o
 -20   1   4          5.88          6.38         0.66 o
 -19   1   4         11.86         12.90         0.83 o
 -18   1   4        109.72        113.52         2.27 o
 -17   1   4         55.08         53.86         1.63 o
 -16   1   4         47.01         52.12         1.62 o
 -15   1   4         11.95         12.12         1.00 o
 -14   1   4         45.10         41.63         1.55 o
 -13   1   4         91.98         94.62         1.90 o
 -12   1   4        125.65        124.70         2.54 o
 -11   1   4         29.67         31.57         1.13 o
 -10   1   4         93.21         88.64         1.71 o
  -9   1   4         13.77         12.56         0.74 o
  -8   1   4         84.83         85.70         1.76 o
  -7   1   4        135.22        128.12         2.46 o
  -6   1   4        353.07        354.21         3.88 o
  -5   1   4        700.69        710.72         5.28 o
  -4   1   4        710.21        696.92         5.09 o
  -3   1   4        488.20        479.01         4.12 o
  -2   1   4        969.81        956.97         5.75 o
  -1   1   4       1253.68       1235.16         6.51 o
   0   1   4        924.55        939.47         6.04 o
   1   1   4         30.33         30.83         0.79 o
   2   1   4         49.20         56.24         1.18 o
   3   1   4        289.92        306.98         3.48 o
   4   1   4        201.84        213.24         3.01 o
   5   1   4        286.24        287.48         3.60 o
   6   1   4        488.57        510.53         4.97 o
   7   1   4        297.42        295.66         4.00 o
   8   1   4         35.75         37.55         1.09 o
   9   1   4        133.53        137.98         2.71 o
  10   1   4         88.79         88.64         1.87 o
  11   1   4         51.82         55.71         1.48 o
  12   1   4         23.20         21.11         1.17 o
  13   1   4        112.94        111.67         2.26 o
  14   1   4         11.60         12.85         1.03 o
  15   1   4        161.23        160.73         3.30 o
  16   1   4         52.55         50.84         1.55 o
  17   1   4          0.47          0.48         0.86 o
  18   1   4          7.90          7.58         0.69 o
  19   1   4         25.07         25.02         0.95 o
  20   1   4         22.48         22.65         0.82 o
 -21   2   4         10.15          9.70         0.60 o
 -20   2   4          8.16          7.96         0.67 o
 -19   2   4          0.85          0.28         0.80 o
 -18   2   4          5.00          5.03         0.67 o
 -17   2   4         19.51         19.19         1.06 o
 -16   2   4         29.61         30.36         1.25 o
 -15   2   4          0.04          0.93         0.93 o
 -14   2   4         82.24         77.34         1.93 o
 -13   2   4         33.00         29.91         1.33 o
 -12   2   4         49.00         52.47         1.58 o
 -11   2   4         80.70         84.22         1.79 o
 -10   2   4        223.08        223.92         4.03 o
  -9   2   4         99.74        107.15         2.11 o
  -8   2   4         18.78         18.87         0.90 o
  -7   2   4         98.35         95.65         1.96 o
  -6   2   4        221.34        230.17         3.57 o
  -5   2   4        130.28        120.75         2.30 o
  -4   2   4         57.28         66.93         1.34 o
  -3   2   4        268.27        242.01         3.39 o
  -2   2   4        309.07        306.91         3.77 o
  -1   2   4        286.34        313.48         3.77 o
   0   2   4        135.81        132.33         3.89 o
   1   2   4         29.66         34.51         0.96 o
   2   2   4         32.01         37.63         1.00 o
   3   2   4         47.37         56.83         1.21 o
   4   2   4        120.54        119.13         2.33 o
   5   2   4         84.39         87.79         1.74 o
   6   2   4         56.72         52.75         1.29 o
   7   2   4         10.81         11.45         0.81 o
   8   2   4        119.24        129.26         2.52 o
   9   2   4        194.76        191.22         3.46 o
  10   2   4        503.22        489.88         6.27 o
  11   2   4        152.16        157.75         3.03 o
  12   2   4         87.27         84.84         2.02 o
  13   2   4         12.98         10.74         1.02 o
  14   2   4          4.58          3.82         0.78 o
  15   2   4          2.93          1.51         1.06 o
  16   2   4         75.06         72.60         1.69 o
  17   2   4          6.27          6.10         0.71 o
  18   2   4          0.96          1.08         0.70 o
  19   2   4          6.11          6.76         0.58 o
 -19   3   4         18.49         16.18         0.77 o
 -18   3   4          0.51         -0.51         0.71 o
 -17   3   4          4.77          4.72         0.66 o
 -16   3   4          0.65          0.59         0.89 o
 -15   3   4         16.92         14.78         1.00 o
 -14   3   4         76.20         72.50         1.84 o
 -13   3   4          8.25          6.98         0.91 o
 -12   3   4        107.53        104.44         2.21 o
 -11   3   4         16.31         15.08         1.08 o
 -10   3   4        112.99        115.64         2.32 o
  -9   3   4         97.95        100.85         2.13 o
  -8   3   4         25.54         24.00         1.09 o
  -7   3   4          9.37         10.35         0.89 o
  -6   3   4         36.60         37.94         1.22 o
  -5   3   4        181.04        185.34         3.71 o
  -4   3   4        410.62        396.07         5.25 o
  -3   3   4        273.33        264.86         4.19 o
  -2   3   4         13.20         15.76         0.86 o
  -1   3   4        356.08        331.73         4.64 o
   0   3   4        312.41        300.94         3.13 o
   1   3   4          4.76          5.08         0.68 o
   2   3   4         29.40         25.51         1.05 o
   3   3   4          8.26          9.28         0.80 o
   4   3   4          2.56          3.43         0.68 o
   5   3   4         69.34         70.96         1.65 o
   6   3   4        382.10        373.64         5.45 o
   7   3   4        101.00        108.58         2.21 o
   8   3   4        129.02        131.10         2.59 o
   9   3   4          5.59          6.23         0.87 o
  10   3   4        103.19        103.12         2.22 o
  11   3   4         59.11         62.23         1.74 o
  12   3   4         75.33         73.73         1.85 o
  13   3   4         32.26         33.02         1.31 o
  14   3   4         10.41          9.08         0.80 o
  15   3   4          2.45          2.65         0.64 o
  16   3   4          1.00         -0.56         0.84 o
  17   3   4         11.06         11.34         0.66 o
 -17   4   4          7.69          6.60         0.53 o
 -16   4   4          6.10          6.43         0.60 o
 -15   4   4         21.11         19.78         0.96 o
 -14   4   4         13.05         12.11         0.88 o
 -13   4   4         21.08         19.88         0.96 o
 -12   4   4          9.73          7.52         0.87 o
 -11   4   4          4.37          4.61         0.75 o
 -10   4   4         12.34         12.60         0.95 o
  -9   4   4        109.60        103.82         2.20 o
  -8   4   4         12.24         11.85         1.03 o
  -7   4   4         12.51         11.82         1.00 o
  -6   4   4         26.70         26.68         1.34 o
  -5   4   4        211.31        207.79         3.83 o
  -4   4   4         52.34         49.32         1.63 o
  -3   4   4        452.09        453.25         6.24 o
  -2   4   4          0.67          0.47         0.96 o
  -1   4   4        114.56        113.72         2.26 o
   0   4   4        119.45        116.68         2.80 o
   1   4   4         35.03         34.38         1.43 o
   2   4   4         46.04         50.03         1.60 o
   3   4   4         28.94         28.51         1.33 o
   4   4   4         60.66         58.99         1.78 o
   5   4   4         39.93         36.30         1.43 o
   6   4   4         23.86         24.94         1.25 o
   7   4   4          1.63         -0.31         1.12 o
   8   4   4         45.36         43.23         1.49 o
   9   4   4         34.14         32.14         1.29 o
  10   4   4          8.92          9.63         0.92 o
  11   4   4         87.19         89.81         1.80 o
  12   4   4          9.28         10.00         0.78 o
  13   4   4          4.04          3.45         0.68 o
  14   4   4          4.62          5.45         0.59 o
  15   4   4          3.50          3.32         0.53 o
 -13   5   4         10.28          8.36         0.62 o
 -12   5   4         21.29         20.13         0.83 o
 -11   5   4          8.06          9.14         0.73 o
 -10   5   4          1.99          0.32         0.83 o
  -9   5   4         60.80         58.71         1.52 o
  -8   5   4         44.60         45.13         1.33 o
  -7   5   4          3.04          2.01         1.04 o
  -6   5   4          8.30          7.43         0.85 o
  -5   5   4         20.10         19.85         1.05 o
  -4   5   4          6.36          7.84         0.82 o
  -3   5   4         10.67         10.16         0.92 o
  -2   5   4          2.83          2.89         1.07 o
  -1   5   4          2.58          2.26         0.98 o
   0   5   4         14.53         15.02         0.74 o
   1   5   4         60.34         65.37         1.72 o
   2   5   4         71.77         76.57         1.83 o
   3   5   4         36.72         36.90         1.36 o
   4   5   4         20.75         19.55         1.11 o
   5   5   4         33.64         32.34         1.23 o
   6   5   4         60.54         53.97         1.50 o
   7   5   4         10.34         10.83         0.91 o
   8   5   4          7.31          9.72         0.73 o
   9   5   4         35.17         36.12         1.14 o
  10   5   4          8.33          8.33         0.67 o
  11   5   4          3.99          3.82         0.52 o
  -6   6   4         20.52         17.06         0.75 o
  -5   6   4          3.41          4.34         0.54 o
  -4   6   4         12.14         12.67         0.75 o
  -3   6   4         32.22         29.82         1.01 o
  -2   6   4         29.54         28.98         1.01 o
  -1   6   4          5.01          5.59         0.64 o
   0   6   4         18.70         18.36         0.60 o
   1   6   4          9.51         11.37         0.73 o
   2   6   4          5.49          5.47         0.64 o
   3   6   4          2.89          3.03         0.59 o
   4   6   4          3.84          4.12         0.55 o
 -21   0   5          0.15          0.09         0.53 o
 -20   0   5         17.36         16.83         0.88 o
 -19   0   5          0.01          1.15         0.73 o
 -18   0   5         21.05         21.70         1.02 o
 -17   0   5         52.88         50.71         1.52 o
 -16   0   5          0.29         -1.03         1.03 o
 -15   0   5        174.27        176.97         3.51 o
 -14   0   5        165.78        174.39         3.41 o
 -13   0   5         47.31         48.56         1.52 o
 -12   0   5        369.31        363.74         5.26 o
 -11   0   5          5.57          4.27         0.68 o
 -10   0   5          9.95         10.43         0.78 o
  -9   0   5         48.20         49.33         1.25 o
  -8   0   5        421.46        436.86         4.98 o
  -7   0   5          1.72          1.97         0.75 o
  -6   0   5        436.92        438.43         4.64 o
  -5   0   5        156.95        144.63         2.65 o
  -4   0   5          8.60          8.80         0.60 o
  -3   0   5        473.23        454.50         4.34 o
  -2   0   5         53.61         48.49         1.01 o
  -1   0   5        220.39        232.84         3.10 o
   0   0   5        610.40        624.98         9.84 o
   1   0   5        453.95        453.83         4.37 o
   2   0   5          5.87          4.31         0.59 o
   3   0   5        339.94        334.60         3.94 o
   4   0   5        730.75        770.07         6.13 o
   5   0   5         74.90         78.46         1.60 o
   6   0   5         70.24         62.04         1.34 o
   7   0   5          1.33          1.47         0.59 o
   8   0   5        179.83        189.69         3.58 o
   9   0   5        106.71        109.88         2.20 o
  10   0   5         22.81         25.92         1.11 o
  11   0   5          1.60          1.27         0.92 o
  12   0   5         31.56         28.74         1.29 o
  13   0   5         11.43         11.84         0.93 o
  14   0   5         89.77         87.49         1.97 o
  15   0   5          7.23          7.98         0.86 o
  16   0   5         14.07         12.33         0.84 o
  17   0   5          2.20          1.69         0.80 o
  18   0   5         29.52         32.60         1.07 o
  19   0   5          1.52          1.39         0.61 o
 -21   1   5          1.34          1.51         0.59 o
 -20   1   5         16.49         16.00         0.79 o
 -19   1   5         19.55         19.61         0.94 o
 -18   1   5          9.97         11.15         0.82 o
 -17   1   5         93.27         96.84         2.01 o
 -16   1   5          6.54          5.85         0.85 o
 -15   1   5         73.84         77.49         1.91 o
 -14   1   5        115.42        120.94         2.35 o
 -13   1   5         54.46         56.93         1.64 o
 -12   1   5        104.29         99.41         2.10 o
 -11   1   5         26.59         26.91         1.11 o
 -10   1   5        281.33        287.18         4.48 o
  -9   1   5        110.32        113.41         2.27 o
  -8   1   5        168.88        161.95         3.15 o
  -7   1   5        171.65        169.35         3.16 o
  -6   1   5         93.85         88.90         1.81 o
  -5   1   5         83.83         71.63         1.41 o
  -4   1   5         22.96         20.04         0.82 o
  -3   1   5         40.13         36.88         0.97 o
  -2   1   5        763.39        766.75         5.91 o
  -1   1   5         95.86         88.23         1.70 o
   0   1   5        361.27        354.66        14.52 o
   1   1   5        596.60        609.14         5.31 o
   2   1   5        307.58        314.48         3.94 o
   3   1   5         40.33         40.19         1.04 o
   4   1   5         49.94         53.51         1.22 o
   5   1   5          8.57          8.84         0.71 o
   6   1   5        318.01        326.96         4.46 o
   7   1   5         33.59         35.34         1.12 o
   8   1   5         46.49         47.13         1.33 o
   9   1   5        192.98        193.15         3.80 o
  10   1   5         45.54         48.04         1.51 o
  11   1   5        354.35        351.28         5.44 o
  12   1   5        187.53        190.35         3.69 o
  13   1   5         24.31         25.90         1.29 o
  14   1   5          7.23          8.47         0.90 o
  15   1   5          8.38          8.97         0.86 o
  16   1   5         31.08         27.08         1.11 o
  17   1   5         39.05         38.23         1.23 o
  18   1   5         17.32         14.80         0.76 o
  19   1   5         25.87         25.69         0.81 o
 -20   2   5          6.67          6.86         0.60 o
 -19   2   5          4.67          6.78         0.61 o
 -18   2   5         46.40         50.42         1.39 o
 -17   2   5         51.15         52.85         1.42 o
 -16   2   5         55.35         50.28         1.51 o
 -15   2   5          9.95         11.89         0.93 o
 -14   2   5         45.43         42.89         1.49 o
 -13   2   5         37.46         31.03         1.42 o
 -12   2   5         44.83         44.88         1.51 o
 -11   2   5         93.26         95.25         2.08 o
 -10   2   5          4.77          5.29         0.78 o
  -9   2   5         20.43         19.98         1.02 o
  -8   2   5        132.70        127.56         2.55 o
  -7   2   5        288.38        278.71         4.40 o
  -6   2   5         19.27         20.17         0.92 o
  -5   2   5          1.00          4.87         0.60 o
  -4   2   5         62.88         60.12         1.32 o
  -3   2   5        189.65        184.66         3.29 o
  -2   2   5         66.54         56.34         1.27 o
  -1   2   5        179.52        168.54         3.14 o
   0   2   5        264.77        257.97         3.86 o
   1   2   5        260.58        253.51         3.85 o
   2   2   5         72.36         72.91         1.47 o
   3   2   5         44.65         49.35         1.28 o
   4   2   5         16.75         16.79         0.91 o
   5   2   5        121.42        124.97         2.45 o
   6   2   5         91.16         89.22         1.76 o
   7   2   5        120.23        122.00         2.36 o
   8   2   5        207.84        214.11         4.17 o
   9   2   5         29.13         28.78         1.34 o
  10   2   5        406.33        422.67         6.01 o
  11   2   5        106.55        102.25         2.24 o
  12   2   5          6.26          8.13         0.82 o
  13   2   5         33.35         30.62         1.31 o
  14   2   5        102.20         95.19         2.00 o
  15   2   5         26.81         26.28         1.07 o
  16   2   5          8.12          9.00         0.79 o
  17   2   5         29.59         29.81         1.00 o
  18   2   5         10.47          9.76         0.65 o
 -18   3   5         32.02         32.21         0.98 o
 -17   3   5          9.10          8.60         0.71 o
 -16   3   5          2.45          2.37         0.61 o
 -15   3   5         35.74         30.35         1.21 o
 -14   3   5         12.42         12.47         0.91 o
 -13   3   5         51.43         53.79         1.59 o
 -12   3   5         21.09         17.89         1.09 o
 -11   3   5         79.92         78.20         1.95 o
 -10   3   5         64.10         64.84         1.80 o
  -9   3   5         20.47         19.76         1.14 o
  -8   3   5         33.90         29.04         1.35 o
  -7   3   5        253.85        248.18         4.64 o
  -6   3   5        256.90        270.61         4.77 o
  -5   3   5          3.11          4.02         0.72 o
  -4   3   5        294.92        302.86         4.88 o
  -3   3   5         59.64         65.25         1.59 o
  -2   3   5        153.90        144.43         3.01 o
  -1   3   5        300.68        289.33         4.63 o
   0   3   5         12.49         11.68         0.68 o
   1   3   5         18.72         17.46         0.98 o
   2   3   5         83.83         86.63         1.78 o
   3   3   5        144.02        131.81         2.67 o
   4   3   5         87.10         96.57         2.09 o
   5   3   5         99.80         94.36         2.11 o
   6   3   5         68.20         60.22         1.77 o
   7   3   5          0.42         -0.24         1.21 o
   8   3   5        269.17        279.79         4.96 o
   9   3   5         69.19         66.77         1.81 o
  10   3   5         59.10         60.50         1.77 o
  11   3   5          2.30          2.94         0.72 o
  12   3   5         10.10         10.40         0.86 o
  13   3   5         26.83         29.89         1.13 o
  14   3   5         17.07         18.34         1.00 o
  15   3   5         20.36         20.49         0.90 o
  16   3   5         26.39         25.77         0.92 o
 -16   4   5         22.02         23.25         0.82 o
 -15   4   5         50.71         48.02         1.12 o
 -14   4   5          6.05          4.87         0.69 o
 -13   4   5         78.04         73.01         1.66 o
 -12   4   5         63.13         60.43         1.51 o
 -11   4   5          4.96          4.66         0.78 o
 -10   4   5         10.28         10.79         0.92 o
  -9   4   5          4.09          5.43         0.82 o
  -8   4   5         10.11         10.10         0.93 o
  -7   4   5         42.95         45.53         1.56 o
  -6   4   5         52.33         55.61         1.66 o
  -5   4   5        107.36        107.63         2.22 o
  -4   4   5         27.13         31.36         1.40 o
  -3   4   5         24.45         22.69         1.24 o
  -2   4   5         13.40         11.12         0.96 o
  -1   4   5         42.15         39.47         1.54 o
   0   4   5         14.33         13.64         1.65 o
   1   4   5        113.46        129.54         2.62 o
   2   4   5         88.95         89.95         2.11 o
   3   4   5        115.61        109.03         2.27 o
   4   4   5         17.97         17.00         1.11 o
   5   4   5         76.00         72.58         1.87 o
   6   4   5         13.10         12.67         1.02 o
   7   4   5         45.00         42.89         1.44 o
   8   4   5        110.30        108.29         2.12 o
   9   4   5          6.50          6.98         0.77 o
  10   4   5          0.43         -0.11         0.81 o
  11   4   5         15.95         17.10         0.89 o
  12   4   5         11.30         11.54         0.76 o
  13   4   5          1.70          1.43         0.69 o
  14   4   5         20.70         18.70         0.73 o
 -12   5   5         18.69         19.77         0.77 o
 -11   5   5         22.25         21.00         0.86 o
 -10   5   5         42.50         40.40         1.13 o
  -9   5   5         14.28         13.40         0.80 o
  -8   5   5         10.09         12.92         0.79 o
  -7   5   5          4.46          3.22         0.71 o
  -6   5   5          0.12          0.16         0.77 o
  -5   5   5          0.53          0.78         0.84 o
  -4   5   5         22.43         19.79         1.04 o
  -3   5   5          0.42         -0.60         0.88 o
  -2   5   5          1.67          3.36         0.61 o
  -1   5   5         13.52         13.05         0.94 o
   0   5   5         27.18         24.66         1.90 o
   1   5   5         19.03         17.46         1.01 o
   2   5   5         17.03         15.75         0.95 o
   3   5   5          0.37          1.36         0.81 o
   4   5   5          2.55          3.07         0.67 o
   5   5   5          1.38          2.01         0.65 o
   6   5   5          0.65          1.76         0.78 o
   7   5   5         15.22         17.42         0.88 o
   8   5   5          3.57          3.68         0.57 o
   9   5   5         15.83         16.30         0.79 o
  10   5   5         12.90         11.44         0.64 o
 -20   0   6          0.79          0.00         0.63 o
 -19   0   6          2.04          1.87         0.86 o
 -18   0   6          2.29          1.51         0.69 o
 -17   0   6         30.78         29.31         1.16 o
 -16   0   6          5.90          5.97         0.75 o
 -15   0   6          0.39          0.44         1.03 o
 -14   0   6         43.52         46.42         1.47 o
 -13   0   6        128.80        135.13         2.80 o
 -12   0   6        105.33        103.25         2.11 o
 -11   0   6        133.88        128.03         2.48 o
 -10   0   6         49.95         46.93         1.39 o
  -9   0   6        164.49        156.63         3.05 o
  -8   0   6          0.02         -0.65         0.89 o
  -7   0   6        318.99        330.07         4.66 o
  -6   0   6        146.37        136.23         2.65 o
  -5   0   6        174.04        178.71         3.32 o
  -4   0   6        163.90        160.53         3.06 o
  -3   0   6        137.56        154.80         2.95 o
  -2   0   6        355.30        357.90         4.41 o
  -1   0   6        646.23        636.17         5.88 o
   0   0   6        130.53        131.92         1.75 o
   1   0   6        149.52        166.42         3.07 o
   2   0   6        147.05        156.60         3.04 o
   3   0   6         31.61         33.00         1.03 o
   4   0   6          0.00          0.06         0.85 o
   5   0   6          0.07          0.51         0.78 o
   6   0   6          2.73          1.48         0.86 o
   7   0   6         94.89         94.49         1.95 o
   8   0   6          3.22          4.90         0.72 o
   9   0   6        103.93        100.85         2.15 o
  10   0   6         24.57         22.29         1.18 o
  11   0   6          0.16         -0.39         0.97 o
  12   0   6         23.83         24.47         1.18 o
  13   0   6         33.84         31.08         1.27 o
  14   0   6          9.89         10.08         0.85 o
  15   0   6          1.48          1.12         0.83 o
  16   0   6          3.04          2.87         0.69 o
  17   0   6          2.76          3.04         0.52 o
  18   0   6          6.04          5.13         0.55 o
 -20   1   6         14.98         17.08         0.76 o
 -19   1   6          3.06          2.68         0.59 o
 -18   1   6         10.16          9.09         0.76 o
 -17   1   6         21.73         23.05         1.04 o
 -16   1   6         28.38         29.62         1.17 o
 -15   1   6         14.15         14.08         0.97 o
 -14   1   6         22.37         22.04         1.16 o
 -13   1   6         52.24         50.20         1.56 o
 -12   1   6         73.09         78.70         1.96 o
 -11   1   6        141.25        137.05         2.83 o
 -10   1   6         44.59         44.07         1.46 o
  -9   1   6         26.77         32.86         1.18 o
  -8   1   6        169.13        164.03         3.14 o
  -7   1   6        206.65        201.80         3.73 o
  -6   1   6        374.70        363.64         4.88 o
  -5   1   6         88.97         88.22         1.73 o
  -4   1   6         98.09        104.34         1.99 o
  -3   1   6        193.54        184.93         3.38 o
  -2   1   6        223.38        218.58         3.62 o
  -1   1   6         55.11         60.91         1.32 o
   0   1   6         57.69         53.31         0.91 o
   1   1   6         12.64          9.90         0.77 o
   2   1   6        153.80        152.85         2.80 o
   3   1   6         53.36         49.82         1.30 o
   4   1   6         43.55         43.28         1.26 o
   5   1   6         82.26         85.19         1.72 o
   6   1   6        101.72        102.38         1.99 o
   7   1   6         52.55         49.41         1.40 o
   8   1   6         22.25         21.21         1.15 o
   9   1   6         56.40         52.09         1.63 o
  10   1   6          2.09          2.34         1.10 o
  11   1   6         66.93         70.07         1.86 o
  12   1   6         14.53         12.30         1.00 o
  13   1   6        112.83        113.05         2.31 o
  14   1   6         32.34         31.13         1.20 o
  15   1   6         10.29         11.27         0.82 o
  16   1   6         27.75         28.52         1.02 o
  17   1   6          4.82          3.77         0.53 o
 -19   2   6          4.13          4.05         0.55 o
 -18   2   6          6.17          5.64         0.64 o
 -17   2   6          4.65          5.76         0.73 o
 -16   2   6          1.61          0.91         0.94 o
 -15   2   6         57.18         58.64         1.58 o
 -14   2   6         70.49         68.87         1.77 o
 -13   2   6         77.02         77.90         1.92 o
 -12   2   6        108.65        102.72         2.20 o
 -11   2   6         36.94         34.76         1.38 o
 -10   2   6         35.18         32.77         1.37 o
  -9   2   6          6.26          4.38         0.83 o
  -8   2   6         45.94         45.56         1.54 o
  -7   2   6        152.26        152.41         3.20 o
  -6   2   6        357.54        354.22         5.20 o
  -5   2   6         92.69         96.86         1.98 o
  -4   2   6        343.09        332.66         4.92 o
  -3   2   6         56.24         53.54         1.41 o
  -2   2   6         45.02         39.50         1.24 o
  -1   2   6        237.37        229.26         4.03 o
   0   2   6          7.15          6.51         0.51 o
   1   2   6        106.65        104.67         2.12 o
   2   2   6         39.70         36.41         1.20 o
   3   2   6         37.20         33.84         1.20 o
   4   2   6          2.01          0.43         1.04 o
   5   2   6          6.66          3.73         1.31 o
   6   2   6        101.20         94.06         2.02 o
   7   2   6        118.13        105.56         2.23 o
   8   2   6         95.39         93.51         2.08 o
   9   2   6         55.41         54.81         1.67 o
  10   2   6         17.46         17.85         1.10 o
  11   2   6         30.35         29.84         1.30 o
  12   2   6          8.94          8.99         0.87 o
  13   2   6         23.54         21.38         1.08 o
  14   2   6         23.14         22.06         1.02 o
  15   2   6         38.78         36.95         1.16 o
  16   2   6         19.14         19.20         0.79 o
  17   2   6          7.11          6.44         0.55 o
 -17   3   6         10.37          9.74         0.69 o
 -16   3   6         59.43         58.07         1.36 o
 -15   3   6         13.28         14.51         0.90 o
 -14   3   6         17.96         14.17         0.90 o
 -13   3   6         20.05         19.30         1.03 o
 -12   3   6          9.92         10.15         0.86 o
 -11   3   6         17.84         17.37         1.11 o
 -10   3   6         16.57         15.02         1.03 o
  -9   3   6         12.59         11.79         1.06 o
  -8   3   6          0.72          2.01         1.06 o
  -7   3   6          9.18          8.95         0.93 o
  -6   3   6        100.61         93.92         2.14 o
  -5   3   6         46.86         49.77         1.60 o
  -4   3   6        145.96        134.89         2.65 o
  -3   3   6        215.78        210.49         3.78 o
  -2   3   6        110.92        107.58         2.18 o
  -1   3   6         61.61         58.94         1.66 o
   0   3   6         82.53         82.18         1.54 o
   1   3   6         27.09         29.89         1.31 o
   2   3   6         76.42         66.90         1.82 o
   3   3   6        136.06        140.44         2.84 o
   4   3   6         27.86         24.38         1.29 o
   5   3   6         91.48         93.73         2.13 o
   6   3   6        108.99        108.93         2.25 o
   7   3   6         23.52         26.64         1.26 o
   8   3   6         12.54         12.38         1.01 o
   9   3   6         24.07         25.36         1.27 o
  10   3   6          8.27         10.11         0.85 o
  11   3   6         57.91         59.87         1.56 o
  12   3   6         32.55         31.63         1.23 o
  13   3   6         44.56         43.50         1.26 o
  14   3   6         14.05         13.10         0.72 o
  15   3   6         14.05         16.70         0.73 o
 -15   4   6          4.16          4.04         0.51 o
 -14   4   6         41.33         40.83         1.11 o
 -13   4   6         55.90         60.28         1.34 o
 -12   4   6         15.81         15.80         0.89 o
 -11   4   6          5.88          5.97         0.72 o
 -10   4   6          9.18         10.77         0.81 o
  -9   4   6          2.77          2.25         0.99 o
  -8   4   6          6.42          5.43         0.75 o
  -7   4   6        129.34        118.15         2.33 o
  -6   4   6         10.81          9.37         0.89 o
  -5   4   6         14.23         14.53         1.02 o
  -4   4   6         24.74         24.92         1.23 o
  -3   4   6          7.29          9.60         0.92 o
  -2   4   6          0.90          1.95         0.98 o
  -1   4   6         47.42         41.74         1.50 o
   0   4   6          1.43          0.49         0.74 o
   1   4   6         68.01         70.02         1.80 o
   2   4   6          9.97         10.20         0.94 o
   3   4   6         68.86         70.60         1.81 o
   4   4   6         77.81         81.90         1.86 o
   5   4   6          4.63          6.13         0.79 o
   6   4   6          3.37          2.39         0.93 o
   7   4   6         57.44         57.47         1.51 o
   8   4   6        123.24        117.81         2.30 o
   9   4   6          2.25          4.16         0.69 o
  10   4   6         21.22         21.49         0.96 o
  11   4   6         24.98         26.44         0.89 o
  12   4   6         22.24         19.26         0.81 o
 -10   5   6         18.84         20.23         0.76 o
  -9   5   6          8.26          8.06         0.66 o
  -8   5   6          7.45          9.23         0.65 o
  -7   5   6         42.37         44.33         1.14 o
  -6   5   6         23.00         23.08         0.94 o
  -5   5   6          8.98          8.81         0.75 o
  -4   5   6         36.00         35.57         1.21 o
  -3   5   6         13.60         14.94         0.91 o
  -2   5   6         23.83         21.86         1.04 o
  -1   5   6          0.61          0.82         0.79 o
   0   5   6          3.34          3.22         0.47 o
   1   5   6         45.26         48.98         1.35 o
   2   5   6         52.64         54.89         1.41 o
   3   5   6          1.04          2.34         0.56 o
   4   5   6          0.91          0.91         0.73 o
   5   5   6         13.78         14.92         0.79 o
   6   5   6         11.70         10.03         0.71 o
   7   5   6         18.38         20.46         0.82 o
 -19   0   7         60.59         63.97         1.32 o
 -18   0   7         15.27         16.34         0.82 o
 -17   0   7         11.56         13.35         0.84 o
 -16   0   7         90.89         93.14         1.85 o
 -15   0   7         91.17         93.60         1.97 o
 -14   0   7         38.51         42.92         1.44 o
 -13   0   7         74.55         74.83         1.86 o
 -12   0   7         63.31         58.75         1.69 o
 -11   0   7          9.59          9.23         0.87 o
 -10   0   7          0.24          1.02         1.00 o
  -9   0   7        184.15        173.93         3.44 o
  -8   0   7         40.65         38.72         1.38 o
  -7   0   7         23.44         23.01         1.00 o
  -6   0   7        121.88        141.83         2.97 o
  -5   0   7         78.05         85.19         1.73 o
  -4   0   7         38.09         42.92         1.27 o
  -3   0   7         93.37         92.58         1.87 o
  -2   0   7          8.36          6.73         0.75 o
  -1   0   7        154.05        152.14         2.95 o
   0   0   7          7.47          7.66         0.51 o
   1   0   7         73.75         74.21         1.64 o
   2   0   7         78.10         74.72         1.62 o
   3   0   7        151.74        144.38         3.00 o
   4   0   7          0.02         -0.36         1.03 o
   5   0   7         96.09        101.29         2.09 o
   6   0   7        187.18        190.69         3.62 o
   7   0   7        173.56        169.69         3.45 o
   8   0   7        790.32        783.22         8.19 o
   9   0   7         36.94         36.80         1.36 o
  10   0   7          1.82          1.27         1.04 o
  11   0   7         89.79         95.65         2.00 o
  12   0   7        143.78        140.86         2.72 o
  13   0   7         12.08         11.68         0.85 o
  14   0   7          9.60          8.16         0.79 o
  15   0   7          8.58          8.72         0.69 o
  16   0   7          2.93          2.09         0.53 o
 -19   1   7          5.09          5.47         0.51 o
 -18   1   7         28.16         27.90         0.94 o
 -17   1   7         46.48         48.71         1.24 o
 -16   1   7          8.39         10.99         0.76 o
 -15   1   7         27.15         30.21         1.12 o
 -14   1   7         28.49         30.06         1.23 o
 -13   1   7         74.51         77.75         1.88 o
 -12   1   7         43.66         47.81         1.60 o
 -11   1   7        109.33        113.80         2.31 o
 -10   1   7          7.61          4.96         0.82 o
  -9   1   7        123.19        125.94         2.53 o
  -8   1   7         26.84         27.67         1.23 o
  -7   1   7         44.32         42.37         1.40 o
  -6   1   7        158.75        161.38         3.23 o
  -5   1   7         28.26         27.55         1.12 o
  -4   1   7         94.04         85.80         1.77 o
  -3   1   7        108.49        108.16         2.21 o
  -2   1   7          7.86          7.41         0.74 o
  -1   1   7        552.78        548.21         6.35 o
   0   1   7        206.39        208.00         2.80 o
   1   1   7        314.29        318.67         4.91 o
   2   1   7         28.26         26.82         1.13 o
   3   1   7         94.88        102.81         2.10 o
   4   1   7         80.06         76.94         1.88 o
   5   1   7         52.58         52.50         1.61 o
   6   1   7        162.91        161.92         3.39 o
   7   1   7         67.29         69.74         1.79 o
   8   1   7          5.05          2.49         1.17 o
   9   1   7        162.01        155.48         3.08 o
  10   1   7         70.78         72.53         1.82 o
  11   1   7          6.46          7.80         0.82 o
  12   1   7         19.91         18.29         1.03 o
  13   1   7         27.02         28.89         1.11 o
  14   1   7          7.11          8.44         0.72 o
  15   1   7         19.65         17.40         0.80 o
  16   1   7          0.40          0.84         0.51 o
 -18   2   7         31.55         31.67         0.90 o
 -17   2   7         20.27         19.93         0.81 o
 -16   2   7         12.13         12.65         0.82 o
 -15   2   7         20.92         21.85         0.98 o
 -14   2   7          7.74          7.18         0.79 o
 -13   2   7         46.55         46.67         1.46 o
 -12   2   7         46.52         44.79         1.47 o
 -11   2   7         55.23         47.78         1.56 o
 -10   2   7         11.53         11.69         0.98 o
  -9   2   7         23.57         20.95         1.16 o
  -8   2   7        179.13        181.98         3.59 o
  -7   2   7          6.78          9.64         0.95 o
  -6   2   7         65.51         60.60         1.72 o
  -5   2   7        152.45        147.63         2.92 o
  -4   2   7        167.66        165.85         3.36 o
  -3   2   7        109.46        113.25         2.23 o
  -2   2   7         75.03         71.11         1.78 o
  -1   2   7        122.01        123.45         2.49 o
   0   2   7        201.74        193.50         2.89 o
   1   2   7        429.64        417.14         5.83 o
   2   2   7         47.09         49.39         1.55 o
   3   2   7        129.29        138.32         2.61 o
   4   2   7         97.60         92.62         2.08 o
   5   2   7        149.52        161.53         3.12 o
   6   2   7         52.06         56.96         1.66 o
   7   2   7         91.89         88.58         2.02 o
   8   2   7         86.75         93.11         2.05 o
   9   2   7         22.61         22.96         1.11 o
  10   2   7          1.59          0.54         1.04 o
  11   2   7          0.60          1.15         0.90 o
  12   2   7          5.13          6.18         0.71 o
  13   2   7         39.58         41.54         1.23 o
  14   2   7          5.41          6.46         0.59 o
  15   2   7         10.61          9.43         0.62 o
 -16   3   7         13.23         13.67         0.67 o
 -15   3   7         10.07         11.85         0.71 o
 -14   3   7         49.13         47.86         1.29 o
 -13   3   7          2.03          1.05         0.78 o
 -12   3   7         20.84         19.28         0.98 o
 -11   3   7          6.34          6.11         0.77 o
 -10   3   7         21.44         20.81         1.08 o
  -9   3   7         22.79         20.95         1.15 o
  -8   3   7         11.07         11.56         0.95 o
  -7   3   7         36.31         34.18         1.43 o
  -6   3   7         48.68         51.80         1.60 o
  -5   3   7        110.89        105.42         2.23 o
  -4   3   7         51.38         46.69         1.56 o
  -3   3   7         89.98         85.98         2.01 o
  -2   3   7         61.13         59.68         1.71 o
  -1   3   7         47.11         45.00         1.54 o
   0   3   7         23.56         27.92         0.88 o
   1   3   7         19.77         21.47         1.17 o
   2   3   7          2.36          1.68         1.09 o
   3   3   7         18.38         19.38         1.10 o
   4   3   7         55.76         54.51         1.66 o
   5   3   7         29.70         32.27         1.32 o
   6   3   7         23.48         23.92         1.14 o
   7   3   7         33.02         34.16         1.31 o
   8   3   7         17.76         15.99         0.96 o
   9   3   7          2.14          2.51         0.61 o
  10   3   7         84.06         84.85         1.78 o
  11   3   7         22.16         22.24         0.97 o
  12   3   7         15.06         16.56         0.80 o
  13   3   7          3.18          4.09         0.50 o
 -13   4   7         10.34         11.04         0.61 o
 -12   4   7         43.48         42.37         1.10 o
 -11   4   7         22.98         21.95         0.93 o
 -10   4   7         58.78         58.39         1.38 o
  -9   4   7         10.00         10.39         0.78 o
  -8   4   7          0.13         -0.20         0.77 o
  -7   4   7          8.62          7.24         0.73 o
  -6   4   7          8.53          9.79         0.78 o
  -5   4   7         93.00         91.18         1.84 o
  -4   4   7         19.98         20.65         1.05 o
  -3   4   7         27.00         28.23         1.16 o
  -2   4   7          6.06          7.85         0.75 o
  -1   4   7          5.09          5.38         0.76 o
   0   4   7         16.39         16.93         1.09 o
   1   4   7         37.57         35.81         1.30 o
   2   4   7         17.58         19.81         1.00 o
   3   4   7         17.63         20.25         0.98 o
   4   4   7         34.10         34.51         1.18 o
   5   4   7         12.00          9.83         0.88 o
   6   4   7          4.98          5.49         0.72 o
   7   4   7          1.32          0.55         0.77 o
   8   4   7          3.67          3.15         0.58 o
   9   4   7          3.58          4.06         0.59 o
  10   4   7         22.42         25.74         0.83 o
  -7   5   7          3.88          4.07         0.52 o
  -6   5   7          7.45          5.83         0.60 o
  -5   5   7          9.78          9.92         0.65 o
  -4   5   7          6.34          6.57         0.59 o
  -3   5   7          1.40          2.24         0.55 o
  -2   5   7          1.23          1.23         0.66 o
  -1   5   7          2.40          1.81         0.70 o
   0   5   7         35.96         37.04         1.32 o
   1   5   7          2.99          3.56         0.64 o
   2   5   7         24.38         27.68         0.91 o
   3   5   7          7.49          5.72         0.59 o
   4   5   7         20.93         23.14         0.79 o
 -18   0   8          5.77          4.72         0.50 o
 -17   0   8         21.25         22.88         0.84 o
 -16   0   8         12.49         12.49         0.78 o
 -15   0   8          5.47          5.93         0.72 o
 -14   0   8        105.85        100.46         1.99 o
 -13   0   8         76.27         75.55         1.73 o
 -12   0   8          5.91          7.17         0.77 o
 -11   0   8         39.65         38.74         1.39 o
 -10   0   8         26.40         28.17         1.26 o
  -9   0   8          0.53          0.16         1.02 o
  -8   0   8         38.54         41.35         1.48 o
  -7   0   8         10.64         10.64         0.92 o
  -6   0   8        324.29        308.12         5.10 o
  -5   0   8         55.72         58.25         1.67 o
  -4   0   8        229.14        218.80         4.29 o
  -3   0   8        226.95        213.29         3.80 o
  -2   0   8         36.29         40.80         1.44 o
  -1   0   8          4.34          4.60         0.80 o
   0   0   8          5.52          5.23         0.57 o
   1   0   8         40.60         41.32         1.44 o
   2   0   8         10.25         11.34         0.97 o
   3   0   8          2.62          1.78         1.20 o
   4   0   8         27.10         24.65         1.18 o
   5   0   8         10.46          8.17         0.84 o
   6   0   8         78.02         85.54         2.00 o
   7   0   8         13.17         11.17         0.97 o
   8   0   8          0.19          0.80         0.97 o
   9   0   8         74.14         72.15         1.77 o
  10   0   8          3.79          3.41         0.69 o
  11   0   8          0.35         -0.71         0.86 o
  12   0   8          9.41          8.45         0.73 o
  13   0   8          1.93          1.72         0.50 o
  14   0   8          0.44         -0.12         0.56 o
 -17   1   8         29.43         29.11         0.96 o
 -16   1   8         30.27         31.12         1.00 o
 -15   1   8         12.43         11.62         0.79 o
 -14   1   8          2.34          2.05         0.88 o
 -13   1   8          3.57          3.30         0.65 o
 -12   1   8          9.94          8.21         0.91 o
 -11   1   8         58.61         58.80         1.65 o
 -10   1   8         66.01         64.75         1.70 o
  -9   1   8         71.55         61.73         1.74 o
  -8   1   8         40.61         39.78         1.47 o
  -7   1   8         28.85         29.16         1.32 o
  -6   1   8          5.03          4.88         0.80 o
  -5   1   8         89.89         87.56         2.01 o
  -4   1   8         26.48         25.03         1.21 o
  -3   1   8         14.92         14.49         1.04 o
  -2   1   8         11.37          9.91         0.93 o
  -1   1   8         74.76         75.78         1.87 o
   0   1   8          6.04          7.04         1.33 o
   1   1   8         49.68         51.83         1.62 o
   2   1   8          1.39          0.79         1.14 o
   3   1   8        173.18        164.24         3.11 o
   4   1   8         33.68         33.26         1.34 o
   5   1   8         75.24         74.33         1.90 o
   6   1   8         60.96         56.26         1.67 o
   7   1   8         41.28         45.20         1.49 o
   8   1   8         40.87         40.99         1.43 o
   9   1   8         21.99         18.72         0.99 o
  10   1   8         35.60         35.90         1.24 o
  11   1   8          2.43          3.09         0.58 o
  12   1   8          5.83          8.03         0.67 o
  13   1   8          6.42          6.65         0.65 o
  14   1   8         11.08          9.39         0.66 o
 -16   2   8          7.61          8.30         0.63 o
 -15   2   8          4.21          3.71         0.59 o
 -14   2   8         13.98         14.34         0.84 o
 -13   2   8          7.26          8.40         0.76 o
 -12   2   8         49.75         49.93         1.43 o
 -11   2   8         40.52         40.89         1.33 o
 -10   2   8          9.55         10.40         0.87 o
  -9   2   8          7.87          7.65         0.87 o
  -8   2   8         56.52         56.45         1.67 o
  -7   2   8         31.16         26.43         1.26 o
  -6   2   8         28.45         27.32         1.23 o
  -5   2   8         58.86         60.54         1.73 o
  -4   2   8         98.23        101.40         2.15 o
  -3   2   8         22.45         21.57         1.16 o
  -2   2   8         63.47         69.47         1.80 o
  -1   2   8         21.21         20.73         1.19 o
   0   2   8        124.38        125.62         2.65 o
   1   2   8        234.08        225.09         4.39 o
   2   2   8         23.96         26.20         1.26 o
   3   2   8         94.79         99.63         2.10 o
   4   2   8          1.19          1.21         0.97 o
   5   2   8         68.70         76.50         1.88 o
   6   2   8        101.69        101.12         2.06 o
   7   2   8         15.35         14.55         0.96 o
   8   2   8          4.11          4.54         0.69 o
   9   2   8         25.56         27.36         1.07 o
  10   2   8         52.62         52.69         1.42 o
  11   2   8         16.32         16.59         0.87 o
  12   2   8         26.15         26.05         0.93 o
  13   2   8         10.73          9.96         0.62 o
 -14   3   8          8.20          8.44         0.63 o
 -13   3   8         33.07         34.53         1.02 o
 -12   3   8         17.80         19.28         0.90 o
 -11   3   8         16.66         15.52         0.90 o
 -10   3   8         20.83         23.32         1.05 o
  -9   3   8          4.45          3.82         0.71 o
  -8   3   8         87.69         89.23         1.84 o
  -7   3   8         89.82         93.15         1.91 o
  -6   3   8        130.21        128.89         2.61 o
  -5   3   8         35.09         35.32         1.34 o
  -4   3   8          1.00          1.19         1.07 o
  -3   3   8          1.45          1.58         1.01 o
  -2   3   8          1.09          2.28         0.87 o
  -1   3   8          7.88          7.72         0.80 o
   0   3   8          3.34          3.47         0.48 o
   1   3   8          9.52         10.38         0.89 o
   2   3   8          9.07          8.73         0.85 o
   3   3   8         53.28         51.07         1.48 o
   4   3   8         22.08         22.05         1.10 o
   5   3   8         13.92         14.07         0.95 o
   6   3   8         24.91         27.50         1.10 o
   7   3   8         26.06         27.84         1.10 o
   8   3   8          1.99          2.15         0.77 o
   9   3   8         20.04         19.11         0.82 o
  10   3   8          8.91         11.55         0.72 o
  11   3   8          1.31          0.14         0.56 o
 -10   4   8          9.42          7.86         0.63 o
  -9   4   8         16.80         17.33         0.81 o
  -8   4   8          5.56          5.89         0.58 o
  -7   4   8          3.73          4.21         0.57 o
  -6   4   8         13.93         15.49         0.82 o
  -5   4   8         36.76         32.55         1.10 o
  -4   4   8         11.18          8.63         0.75 o
  -3   4   8          1.93          3.54         0.60 o
  -2   4   8          5.30          6.55         0.68 o
  -1   4   8         14.14         14.47         0.89 o
   0   4   8         33.63         32.54         0.80 o
   1   4   8         74.84         70.04         1.55 o
   2   4   8         50.15         51.58         1.36 o
   3   4   8          1.04          0.73         0.66 o
   4   4   8         17.92         17.89         0.85 o
   5   4   8         17.50         15.50         0.73 o
   6   4   8         18.81         20.74         0.82 o
   7   4   8         24.78         23.80         0.80 o
 -16   0   9         81.31         87.49         1.67 o
 -15   0   9         15.69         15.33         0.73 o
 -14   0   9         12.46         12.87         0.76 o
 -13   0   9          0.37          1.72         0.83 o
 -12   0   9          0.27          0.69         0.70 o
 -11   0   9          0.30          1.28         0.80 o
 -10   0   9          9.67          9.99         0.84 o
  -9   0   9         14.62         14.32         0.90 o
  -8   0   9          4.67          6.23         0.80 o
  -7   0   9        118.94        121.61         2.46 o
  -6   0   9         39.73         35.90         1.40 o
  -5   0   9          4.13          4.58         0.74 o
  -4   0   9        103.00        105.11         2.13 o
  -3   0   9          4.32          4.51         0.82 o
  -2   0   9        301.24        310.14         5.08 o
  -1   0   9        208.87        208.87         3.82 o
   0   0   9        102.61        104.50         3.74 o
   1   0   9          4.04          1.87         1.15 o
   2   0   9          0.57         -0.07         0.97 o
   3   0   9         30.01         32.01         1.28 o
   4   0   9         58.78         52.29         1.58 o
   5   0   9        276.45        295.03         4.76 o
   6   0   9         87.10         86.59         1.92 o
   7   0   9          0.23          1.33         0.64 o
   8   0   9          1.20          1.32         0.90 o
   9   0   9          0.00          0.10         0.77 o
  10   0   9          5.51          5.39         0.62 o
  11   0   9          0.04          0.77         0.63 o
  12   0   9          1.64          1.25         0.60 o
 -15   1   9          6.80          7.49         0.62 o
 -14   1   9         19.80         21.27         0.89 o
 -13   1   9         22.30         24.46         0.99 o
 -12   1   9          2.09          2.89         0.65 o
 -11   1   9          4.68          3.61         0.68 o
 -10   1   9         19.80         19.25         1.00 o
  -9   1   9          6.30          6.44         0.80 o
  -8   1   9          1.58          1.49         0.96 o
  -7   1   9        100.07        103.50         2.10 o
  -6   1   9          5.69          5.97         0.81 o
  -5   1   9         44.50         48.43         1.50 o
  -4   1   9        126.50        124.58         2.49 o
  -3   1   9         23.59         21.51         1.13 o
  -2   1   9          0.41         -1.00         1.00 o
  -1   1   9         34.56         37.99         1.39 o
   0   1   9         41.77         46.80         1.07 o
   1   1   9         43.37         42.88         1.44 o
   2   1   9         93.64         87.54         1.95 o
   3   1   9         47.25         50.19         1.51 o
   4   1   9         15.36         15.83         0.98 o
   5   1   9         26.33         27.78         1.20 o
   6   1   9         22.84         20.27         1.04 o
   7   1   9        124.11        130.69         2.65 o
   8   1   9          3.73          2.56         0.92 o
   9   1   9          7.03          6.97         0.66 o
  10   1   9          0.38          0.54         0.63 o
  11   1   9          0.90          1.52         0.60 o
  12   1   9          4.71          5.23         0.51 o
 -14   2   9          0.45         -0.25         0.54 o
 -13   2   9          1.58          2.27         0.50 o
 -12   2   9         15.68         17.58         0.81 o
 -11   2   9          8.63          9.73         0.73 o
 -10   2   9          5.45          4.92         0.74 o
  -9   2   9         24.92         24.84         1.03 o
  -8   2   9          6.05          4.88         0.72 o
  -7   2   9          2.39          2.05         0.97 o
  -6   2   9          8.67          8.64         0.86 o
  -5   2   9        175.18        180.64         3.37 o
  -4   2   9         12.90         14.22         0.95 o
  -3   2   9         46.17         46.11         1.46 o
  -2   2   9         15.34         19.15         1.04 o
  -1   2   9          5.13          5.95         0.73 o
   0   2   9         34.46         35.42         2.66 o
   1   2   9          8.28          8.93         0.83 o
   2   2   9          6.06          5.25         0.80 o
   3   2   9          6.66          5.35         0.74 o
   4   2   9         28.29         28.45         1.15 o
   5   2   9          0.59          1.80         0.81 o
   6   2   9          3.16          3.73         0.60 o
   7   2   9         20.16         20.38         0.97 o
   8   2   9          8.46          9.50         0.69 o
   9   2   9         18.31         19.46         0.83 o
  10   2   9          5.12          4.59         0.57 o
 -11   3   9          1.31          1.20         0.62 o
 -10   3   9          0.90          1.87         0.66 o
  -9   3   9         19.33         20.50         0.87 o
  -8   3   9         16.31         15.78         0.82 o
  -7   3   9         10.10         11.88         0.81 o
  -6   3   9         27.54         31.49         1.14 o
  -5   3   9         13.53         13.00         0.89 o
  -4   3   9          8.56          8.15         0.77 o
  -3   3   9         16.95         17.51         0.98 o
  -2   3   9        128.84        123.62         2.52 o
  -1   3   9         41.14         40.22         1.21 o
   0   3   9         28.87         29.65         1.07 o
   1   3   9         12.75         13.35         0.87 o
   2   3   9          9.59          6.82         0.73 o
   3   3   9         12.51         11.52         0.81 o
   4   3   9         36.84         37.69         1.17 o
   5   3   9         12.91         13.88         0.79 o
   6   3   9         34.16         33.39         1.03 o
   7   3   9          1.43          1.69         0.67 o
   8   3   9         17.00         16.48         0.69 o
  -5   4   9          4.27          4.81         0.53 o
  -4   4   9         23.78         21.23         0.80 o
  -3   4   9         12.25         12.51         0.67 o
  -2   4   9          6.16          6.03         0.57 o
  -1   4   9         16.89         16.31         0.73 o
   0   4   9         22.33         25.35         1.45 o
   1   4   9          5.16          5.39         0.53 o
   2   4   9         35.72         36.18         0.91 o
 -13   0  10          2.08          2.80         0.49 o
 -12   0  10         22.21         26.21         0.87 o
 -11   0  10          6.55          5.63         0.63 o
 -10   0  10         23.66         25.89         1.02 o
  -9   0  10          3.52          6.72         0.67 o
  -8   0  10         56.01         63.17         1.47 o
  -7   0  10          1.77          3.37         0.61 o
  -6   0  10          5.76          8.01         0.76 o
  -5   0  10          1.15          0.72         0.87 o
  -4   0  10         30.22         33.47         1.20 o
  -3   0  10          6.28          6.96         0.74 o
  -2   0  10          4.01          2.39         0.94 o
  -1   0  10          6.35          6.86         0.70 o
   0   0  10          0.01          0.41         0.59 o
   1   0  10          9.68         10.21         0.83 o
   2   0  10          1.24          2.66         0.57 o
   3   0  10          0.03          0.05         0.80 o
   4   0  10          0.56          1.93         0.76 o
   5   0  10          2.66          2.75         0.61 o
   6   0  10          0.30          1.11         0.67 o
   7   0  10          6.26          6.68         0.60 o
   8   0  10         33.36         32.90         0.97 o
   9   0  10        126.74        117.40         2.02 o
 -13   1  10          0.51          0.25         0.55 o
 -12   1  10          5.36          5.97         0.57 o
 -11   1  10          5.48          4.85         0.61 o
 -10   1  10         15.98         17.17         0.85 o
  -9   1  10         13.13         12.30         0.79 o
  -8   1  10         20.70         18.63         0.99 o
  -7   1  10         72.58         72.99         1.66 o
  -6   1  10          8.07          9.33         0.74 o
  -5   1  10          6.75          7.77         0.70 o
  -4   1  10         21.85         22.51         1.04 o
  -3   1  10         11.17          9.23         0.84 o
  -2   1  10          8.62          7.40         0.72 o
  -1   1  10          7.49          7.47         0.77 o
   0   1  10         28.39         31.79         1.42 o
   1   1  10          7.91          7.50         0.76 o
   2   1  10         18.80         18.11         0.92 o
   3   1  10          6.00          4.92         0.75 o
   4   1  10         37.95         37.16         1.22 o
   5   1  10         25.92         26.51         1.02 o
   6   1  10         18.92         19.68         0.87 o
   7   1  10          8.64          8.74         0.64 o
   8   1  10          2.35          3.16         0.52 o
   9   1  10          6.50          6.89         0.52 o
 -11   2  10         10.34         10.60         0.61 o
 -10   2  10          1.36          1.86         0.66 o
  -9   2  10         10.41          8.86         0.67 o
  -8   2  10          1.37          0.53         0.67 o
  -7   2  10          8.71          7.86         0.74 o
  -6   2  10         27.76         26.73         1.02 o
  -5   2  10          5.19          4.53         0.69 o
  -4   2  10          9.70          8.40         0.77 o
  -3   2  10         21.91         21.47         0.99 o
  -2   2  10         55.68         52.27         1.42 o
  -1   2  10         45.21         49.15         1.37 o
   0   2  10          9.16         11.56         1.06 o
   1   2  10          5.25          5.40         0.70 o
   2   2  10         34.59         33.83         1.09 o
   3   2  10          3.91          3.39         0.62 o
   4   2  10          0.24          0.41         0.68 o
   5   2  10          4.94          4.27         0.58 o
   6   2  10          2.06          2.78         0.50 o
   7   2  10         20.89         21.10         0.75 o
  -7   3  10         61.23         56.51         1.10 o
  -6   3  10         10.46         11.23         0.69 o
  -5   3  10          5.58          4.63         0.58 o
  -4   3  10         88.10         87.70         1.66 o
  -3   3  10         23.86         22.36         0.92 o
  -2   3  10         31.32         33.83         0.99 o
  -1   3  10         15.63         15.93         0.75 o
   0   3  10         21.85         19.58         1.31 o
   1   3  10          4.64          4.83         0.54 o
   2   3  10          9.93          9.26         0.61 o
   3   3  10          4.29          5.35         0.52 o
  -9   0  11          6.72          6.19         0.56 o
  -8   0  11        145.28        158.76         2.34 o
  -7   0  11          5.30          4.37         0.56 o
  -6   0  11         51.74         51.38         1.19 o
  -5   0  11         52.50         58.40         1.28 o
  -4   0  11         19.75         19.69         0.86 o
  -3   0  11         16.26         15.04         0.77 o
  -2   0  11          4.10          3.83         0.62 o
  -1   0  11          8.79         10.00         0.67 o
   0   0  11          2.19          2.39         0.41 o
   1   0  11          0.00         -0.55         0.64 o
   2   0  11          7.54          8.14         0.60 o
   3   0  11          0.87         -0.06         0.56 o
   4   0  11         15.40         13.65         0.67 o
   5   0  11         19.01         16.10         0.66 o
  -8   1  11          0.91          0.91         0.54 o
  -7   1  11          8.67          9.36         0.62 o
  -6   1  11         30.56         28.93         0.97 o
  -5   1  11         26.94         24.85         0.87 o
  -4   1  11          3.10          3.18         0.53 o
  -3   1  11         61.04         64.27         1.30 o
  -2   1  11         23.08         25.35         0.91 o
  -1   1  11          4.66          4.92         0.59 o
   0   1  11          3.85          3.97         0.38 o
   1   1  11          6.31          6.79         0.59 o
   2   1  11          8.71          9.13         0.66 o
   3   1  11          5.72          5.26         0.52 o
   4   1  11          0.49          0.68         0.51 o
  -4   2  11          2.03          2.88         0.45 o
  -3   2  11         18.12         18.56         0.73 o
  -2   2  11          9.25          9.91         0.59 o
  -1   2  11          2.71          2.11         0.47 o
   0   2  11          1.90          1.97         0.30 o
                                                
